# Supplementary material for: The Missed HIV-Positive Children of Ethiopia
Source: PLoS One. 2015 Apr 16;10(4):e0124041. doi: 10.1371/journal.pone.0124041 (PMC4400141; doi:10.1371/journal.pone.0124041)
Supplement: S1 Data — (XLSX) [file pone.0124041.s001.xlsx]

## Sheet: Summary
Region	Number	Male		Female		HIV +		Unknown		HIV -
		No	Percent	No	Percent	No	Percent	No	Percent	No	Percent
East Amhara	3039	1502	0.494242	1539	0.506417	286	0.108704	410	0.134824	2345	0.891296
West Amhara	3581	1750	0.48869	1831	0.51131	411	0.121132	188	0.0524993	2982	0.878868
Tigray	2141	1112	0.519383	1022	0.477347	160	0.0771456	67	0.0312938	1914	0.922854
Total	8761	4364	0.498117	4392	0.501313	857	0.105829	665	0.0758873	7241	0.894171
	East Amhara		West Amhara		Tigray		All
Age	No Pos	Distribution	No Pos	Distribution	No Pos	Distribution	Age distribution of known HIV+ children by age	Known HIV-	Total w. known HIV status	Percent distribution of known HIV+ by age	HIV prevalence by age	Age
0	0	0	0	0	0	0	0	40	40	0	0	0
1	3	0.0104895	12	0.0291971	4	0.025	19	261	280	0.0221704	0.0678571	1
2	12	0.041958	5	0.0121655	4	0.025	21	377	398	0.0245041	0.0527638	2
3	30	0.104895	13	0.0316302	6	0.0375	49	343	392	0.0571762	0.125	3
4	23	0.0804196	19	0.0462287	9	0.05625	51	351	402	0.0595099	0.126866	4
5	17	0.0594406	32	0.0778589	8	0.05	57	283	340	0.0665111	0.167647	5
6	27	0.0944056	25	0.0608273	15	0.09375	67	337	404	0.0781797	0.165842	6
7	19	0.0664336	37	0.0900243	16	0.1	72	358	430	0.084014	0.167442	7
8	24	0.0839161	48	0.116788	13	0.08125	85	407	492	0.0991832	0.172764	8
9	18	0.0629371	17	0.0413625	12	0.075	47	328	375	0.0548425	0.125333	9
10	31	0.108392	60	0.145985	18	0.1125	109	671	780	0.127188	0.139744	10
11	15	0.0524476	34	0.0827251	6	0.0375	55	383	438	0.0641774	0.125571	11
12	8	0.027972	27	0.0656934	18	0.1125	53	549	602	0.0618436	0.0880399	12
13	22	0.0769231	23	0.0559611	8	0.05	53	496	549	0.0618436	0.0965392	13
14	26	0.0909091	25	0.0608273	7	0.04375	58	664	722	0.0676779	0.0803324	14
15	5	0.0174825	18	0.0437956	12	0.075	35	482	517	0.0408401	0.0676983	15
16	4	0.013986	10	0.0243309	2	0.0125	16	433	449	0.0186698	0.0356347	16
17	2	0.00699301	5	0.0121655	2	0.0125	9	368	377	0.0105018	0.0238727	17
18	0	0	1	0.00243309	0	0	1	110	111	0.00116686	0.00900901	18
Total	286		411		160		857	7241	8098

## Sheet: E. Amhara
S.No		Gender			(Age) Record age in years - exact or estimate	(HIV status) of child
		Male	Female			HIV +			Unknown	HIV -
26	1		1	1	0.0833333				1
27	1		1	1	0.0833333					1
26	1		1	1	0.0833333					1
27	1	1		1	0.0833333					1
28	1	1		1	0.0833333				1
29	1		1	1	0.166667					1
30	1	1		1	0.166667					1
31	1		1	1	0.166667					1
50	1	1		1	0.166667					1
33	1		1	1	0.166667					1
34	1	1		1	0.166667					1
35	1		1	1	0.166667					1
36	1	1		1	0.166667					1
37	1	1		1	0.166667					1
38	1		1	1	0.166667					1
1	1		1	1	0.166667					1
2	1		1	1	0.166667				1
34	1	1		1	0.25					1
35	1		1	1	0.25					1
31	1	1		1	0.25					1
32	1	1		1	0.25					1
33	1		1	1	0.25					1
34	1	1		1	0.25					1
35	1		1	1	0.25					1
31	1	1		1	0.25					1
32	1	1		1	0.25				1
33	1	1		1	0.333333				1
39	1		1	1	0.333333					1
40	1		1	1	0.333333					1
27	1	1		1	0.416667					1
54	1	1		1	0.5					1
31	1	1		1	0.5					1
32	1	1		1	0.5					1
26	1	1		1	0.5					1
42	1	1		1	0.5					1
34	1		1	1	0.5					1
35	1		1	1	0.5					1
36	1		1	1	0.5				1
1	1		1	1	0.5				1
31	1	1		1	0.5					1
26	1	1		1	0.5					1
27	1		1	1	0.5					1
37	1		1	1	0.5					1
38	1		1	1	0.5				1
44	1		1	1	0.5				1
45	1	1		1	0.5					1
46	1		1	1	0.583333				1
47	1		1	1	0.583333					1
48	1		1	1	0.583333				1
49	1	1		1	0.583333			1
50	1		1	1	0.583333					1
51	1		1	1	0.583333					1
52	1	1		1	0.583333					1
41	1	1		1	0.666667					1
1	1		1	1	0.666667				1
35	1	1		1	0.666667					1
28	1	1		1	0.666667					1
29	1		1	1	0.666667				1
37	1	1		1	0.75					1
38	1		1	1	0.75					1
39	1		1	1	0.75					1
26	1	1		1	0.75					1
27	1		1	1	0.75					1
29	1	1		1	0.75					1
30	1		1	1	0.75					1
35	1	1		1	0.75					1
36	1		1	1	0.75					1
37	1	1		1	0.75					1
45	1		1	1	0.75				1
40	1	1		1	0.75				1
40	1	1		1	0.75				1
41	1		1	1	0.8					1
40	1		1	1	0.833333					1
41	1		1	1	0.833333					1
42	1		1	1	0.916667					1
28	1	1		1	1					1
33	1	1		1	1					1
26	1	1		1	1					1
27	1	1		1	1					1
29	1		1	1	1					1
30	1		1	1	1					1
31	1	1		1	1					1
32	1	1		1	1					1
53	1	1		1	1					1
54	1		1	1	1					1
41	1		1	1	1					1
42	1		1	1	1					1
43	1	1		1	1					1
44	1	1		1	1					1
30	1	1		1	1					1
32	1		1	1	1					1
33	1	1		1	1					1
26	1		1	1	1					1
27	1		1	1	1					1
35	1		1	1	1					1
36	1		1	1	1					1
38	1	1		1	1					1
42	1		1	1	1					1
26	1		1	1	1					1
27	1	1		1	1					1
28	1	1		1	1					1
29	1		1	1	1					1
30	1	1		1	1					1
36	1		1	1	1					1
37	1	1		1	1					1
38	1		1	1	1					1
39	1	1		1	1					1
40	1		1	1	1					1
27	1	1		1	1					1
28	1		1	1	1					1
40	1	1		1	1					1
46	1	1		1	1					1
47	1	1		1	1				1
48	1		1	1	1				1
1	1	1		1	1				1
2	1		1	1	1				1
3	1	1		1	1					1
4	1	1		1	1				1
5	1		1	1	1				1
6	1	1		1	1				1
7	1		1	1	1					1
8	1		1	1	1					1
9	1		1	1	1					1
42	1		1	1	1					1
43	1		1	1	1					1
44	1		1	1	1					1
45	1	1		1	1					1
46	1	1		1	1					1
47	1	1		1	1					1
48	1	1		1	1					1
28	1	1		1	1					1
29	1		1	1	1					1
30	1	1		1	1					1
24	1	1		1	1					1
38	1		1	1	1					1
39	1	1		1	1					1
40	1		1	1	1					1
41	1		1	1	1					1
34	1	1		1	1					1
35	1		1	1	1					1
36	1	1		1	1					1
37	1	1		1	1					1
38	1		1	1	1					1
31	1	1		1	1					1
32	1	1		1	1					1
33	1	1		1	1					1
34	1		1	1	1				1
35	1		1	1	1					1
42	1		1	1	1					1
43	1		1	1	1					1
29	1		1	1	1					1
30	1		1	1	1					1
31	1	1		1	1					1
32	1		1	1	1					1
33	1	1		1	1					1
34	1	1		1	1					1
35	1	1		1	1					1
36	1	1		1	1					1
37	1	1		1	1			1
38	1		1	1	1					1
39	1		1	1	1			1
40	1	1		1	1					1
41	1		1	1	1				1
42	1	1		1	1				1
43	1	1		1	1					1
44	1	1		1	1					1
45	1		1	1	1				1
46	1	1		1	1				1
47	1	1		1	1					1
48	1	1		1	1					1
49	1	1		1	1					1
29	1		1	1	1					1
30	1	1		1	1					1
31	1		1	1	1					1
32	1	1		1	1					1
36	1		1	1	1					1
37	1	1		1	1				1
38	1		1	1	1					1
39	1		1	1	1				1
36	1		1	1	1					1
37	1	1		1	1				1
38	1		1	1	1					1
39	1		1	1	1				1
40	1		1	1	1					1
26	1		1	1	1.1					1
27	1	1		1	1.6					1
28	1	1		1	2					1
29	1		1	1	2					1
30	1	1		1	2					1
27	1	1		1	2					1
37	1	1		1	2			1
38	1	1		1	2					1
28	1	1		1	2					1
29	1	1		1	2					1
30	1		1	1	2					1
27	1	1		1	2					1
38	1		1	1	2					1
47	1		1	1	2					1
52	1	1		1	2					1
53	1		1	1	2					1
54	1	1		1	2					1
30	1	1		1	2					1
42	1		1	1	2					1
43	1		1	1	2					1
44	1	1		1	2					1
45	1	1		1	2					1
46	1		1	1	2					1
29	1		1	1	2					1
30	1	1		1	2					1
31	1	1		1	2					1
36	1	1		1	2					1
37	1	1		1	2					1
38	1	1		1	2					1
40	1	1		1	2					1
41	1	1		1	2					1
27	1		1	1	2					1
28	1		1	1	2					1
29	1		1	1	2					1
30	1	1		1	2					1
31	1	1		1	2					1
32	1	1		1	2					1
33	1		1	1	2					1
34	1	1		1	2					1
35	1	1		1	2					1
36	1	1		1	2					1
1	1	1		1	2					1
1	1	1		1	2					1
2	1		1	1	2					1
3	1		1	1	2					1
4	1	1		1	2					1
29	1	1		1	2					1
37	1		1	1	2					1
38	1		1	1	2					1
39	1	1		1	2					1
27	1	1		1	2					1
28	1	1		1	2					1
32	1	1		1	2					1
33	1	1		1	2					1
45	1		1	1	2					1
46	1	1		1	2				1
47	1		1	1	2				1
48	1	1		1	2				1
1	1		1	1	2					1
2	1		1	1	2					1
3	1	1		1	2					1
4	1		1	1	2					1
5	1	1		1	2				1
6	1	1		1	2				1
7	1	1		1	2				1
8	1		1	1	2				1
9	1	1		1	2				1
35	1		1	1	2				1
36	1		1	1	2					1
37	1	1		1	2				1
38	1		1	1	2				1
39	1	1		1	2			1
1	1		1	1	2					1
2	1		1	1	2					1
3	1		1	1	2					1
4	1		1	1	2					1
5	1	1		1	2					1
33	1		1	1	2					1
27	1	1		1	2					1
29	1	1		1	2					1
38	1		1	1	2					1
39	1		1	1	2					1
40	1	1		1	2					1
30	1	1		1	2					1
38	1	1		1	2					1
41	1		1	1	2					1
42	1		1	1	2					1
43	1		1	1	2					1
44	1	1		1	2					1
45	1		1	1	2			1
46	1	1		1	2			1
47	1		1	1	2					1
48	1	1		1	2					1
49	1		1	1	2					1
29	1	1		1	2					1
30	1	1		1	2					1
31	1		1	1	2					1
26	1	1		1	2					1
30	1	1		1	2			1
31	1	1		1	2			1
32	1	1		1	2					1
33	1	1		1	2					1
34	1	1		1	2					1
35	1		1	1	2					1
36	1	1		1	2					1
37	1		1	1	2					1
38	1	1		1	2					1
39	1	1		1	2					1
40	1		1	1	2					1
41	1	1		1	2					1
42	1		1	1	2					1
43	1	1		1	2					1
44	1	1		1	2					1
45	1	1		1	2					1
46	1		1	1	2					1
47	1		1	1	2					1
48	1	1		1	2					1
30	1	1		1	2					1
39	1	1		1	2					1
44	1	1		1	2					1
47	1		1	1	2					1
50	1	1		1	2					1
51	1	1		1	2					1
52	1		1	1	2					1
53	1	1		1	2					1
26	1	1		1	2					1
27	1		1	1	2					1
33	1	1		1	2					1
34	1	1		1	2					1
35	1		1	1	2					1
36	1		1	1	2					1
37	1	1		1	2					1
29	1	1		1	2					1
32	1	1		1	2					1
34	1	1		1	2					1
36	1	1		1	2			1
37	1	1		1	2					1
38	1		1	1	2					1
39	1	1		1	2					1
40	1		1	1	2					1
37	1	1		1	2					1
38	1	1		1	2					1
39	1		1	1	2					1
40	1	1		1	2					1
41	1	1		1	2					1
42	1	1		1	2					1
43	1	1		1	2					1
44	1		1	1	2					1
45	1	1		1	2			1
46	1	1		1	2					1
47	1	1		1	2					1
48	1		1	1	2					1
49	1	1		1	2					1
32	1	1		1	2					1
33	1	1		1	2					1
34	1	1		1	2					1
35	1	1		1	2					1
36	1	1		1	2					1
27	1		1	1	2			1
28	1	1		1	2					1
29	1	1		1	2					1
30	1	1		1	2					1
29	1		1	1	2					1
30	1	1		1	2					1
31	1	1		1	2					1
32	1	1		1	2					1
27	1		1	1	2					1
31	1	1		1	2					1
32	1	1		1	2					1
33	1	1		1	2					1
34	1	1		1	2					1
26	1		1	1	2					1
27	1	1		1	2					1
28	1		1	1	2					1
29	1	1		1	2					1
31	1	1		1	2					1
36	1		1	1	2					1
41	1		1	1	2					1
51	1	1		1	2					1
52	1	1		1	2					1
53	1		1	1	2					1
54	1	1		1	2					1
55	1	1		1	2					1
56	1	1		1	2					1
57	1		1	1	2					1
58	1	1		1	2					1
59	1		1	1	2					1
60	1	1		1	2					1
61	1		1	1	2					1
62	1		1	1	2					1
1	1	1		1	2					1
2	1	1		1	2			1
3	1		1	1	2					1
4	1	1		1	2					1
5	1	1		1	2					1
6	1		1	1	2				1
34	1	1		1	2					1
35	1	1		1	2				1
36	1		1	1	2				1
45	1	1		1	2				1
46	1	1		1	2					1
47	1		1	1	2				1
34	1	1		1	2					1
35	1	1		1	2				1
36	1		1	1	2				1
44	1		1	1	2				1
45	1	1		1	2				1
46	1		1	1	2				1
47	1	1		1	2				1
26	1	1		1	2				1
27	1	1		1	2					1
28	1	1		1	2					1
29	1		1	1	2					1
34	1		1	1	2					1
27	1	1		1	2				1
28	1		1	1	2					1
29	1	1		1	2					1
30	1		1	1	2				1
31	1	1		1	2					1
32	1	1		1	2			1
33	1		1	1	2			1
34	1	1		1	2				1
35	1	1		1	2				1
36	1		1	1	2				1
37	1	1		1	2					1
38	1	1		1	2				1
27	1	1		1	2					1
28	1		1	1	2					1
29	1	1		1	2				1
30	1		1	1	2					1
31	1	1		1	2					1
32	1	1		1	2					1
33	1	1		1	2					1
34	1	1		1	2.5					1
35	1		1	1	3					1
36	1		1	1	3					1
37	1	1		1	3			1
38	1		1	1	3			1
39	1	1		1	3			1
40	1		1	1	3			1
41	1	1		1	3					1
42	1		1	1	3			1
43	1	1		1	3			1
44	1	1		1	3					1
27	1		1	1	3					1
28	1	1		1	3					1
29	1	1		1	3					1
34	1		1	1	3					1
35	1		1	1	3					1
36	1		1	1	3					1
35	1		1	1	3			1
41	1	1		1	3					1
42	1	1		1	3			1
43	1		1	1	3					1
44	1	1		1	3					1
45	1	1		1	3					1
46	1		1	1	3					1
32	1	1		1	3					1
1	1	1		1	3					1
2	1	1		1	3					1
3	1		1	1	3					1
4	1	1		1	3					1
5	1		1	1	3					1
6	1	1		1	3			1
7	1		1	1	3				1
8	1	1		1	3					1
9	1	1		1	3					1
10	1	1		1	3					1
11	1		1	1	3					1
12	1	1		1	3					1
13	1	1		1	3					1
14	1		1	1	3					1
15	1	1		1	3					1
27	1	1		1	3					1
39	1	1		1	3					1
43	1	1		1	3					1
46	1	1		1	3					1
47	1	1		1	3					1
48	1	1		1	3					1
54	1	1		1	3					1
55	1	1		1	3			1
35	1		1	1	3					1
36	1		1	1	3					1
36	1		1	1	3					1
37	1		1	1	3					1
38	1		1	1	3					1
39	1		1	1	3					1
40	1		1	1	3				1
41	1		1	1	3				1
42	1		1	1	3				1
43	1	1		1	3				1
26	1		1	1	3				1
27	1		1	1	3					1
28	1		1	1	3				1
29	1		1	1	3					1
30	1		1	1	3					1
31	1	1		1	3					1
32	1		1	1	3					1
33	1		1	1	3					1
34	1	1		1	3					1
27	1		1	1	3					1
28	1		1	1	3			1
29	1		1	1	3					1
30	1	1		1	3					1
31	1		1	1	3			1
32	1	1		1	3					1
33	1		1	1	3					1
34	1		1	1	3					1
35	1		1	1	3					1
36	1	1		1	3					1
27	1	1		1	3					1
28	1		1	1	3					1
29	1		1	1	3					1
30	1	1		1	3					1
27	1	1		1	3					1
28	1	1		1	3					1
29	1		1	1	3					1
30	1		1	1	3			1
31	1		1	1	3					1
32	1	1		1	3					1
37	1	1		1	3					1
38	1		1	1	3					1
25	1	1		1	3					1
26	1		1	1	3					1
27	1	1		1	3					1
31	1		1	1	3					1
40	1		1	1	3					1
45	1		1	1	3					1
46	1		1	1	3					1
47	1	1		1	3					1
35	1	1		1	3					1
36	1		1	1	3					1
37	1		1	1	3					1
38	1	1		1	3					1
39	1		1	1	3					1
40	1	1		1	3					1
41	1		1	1	3					1
42	1		1	1	3					1
43	1	1		1	3					1
26	1		1	1	3					1
31	1	1		1	3					1
32	1	1		1	3					1
33	1		1	1	3					1
34	1	1		1	3					1
1	1	1		1	3					1
2	1		1	1	3					1
3	1	1		1	3					1
4	1	1		1	3					1
28	1	1		1	3				1
29	1		1	1	3					1
30	1		1	1	3					1
31	1	1		1	3					1
32	1		1	1	3					1
33	1		1	1	3					1
34	1	1		1	3			1
35	1		1	1	3					1
25	1	1		1	3					1
26	1		1	1	3					1
27	1		1	1	3					1
28	1	1		1	3					1
1	1		1	1	3					1
2	1		1	1	3			1
3	1	1		1	3					1
4	1		1	1	3					1
5	1	1		1	3					1
26	1		1	1	3					1
32	1		1	1	3					1
37	1	1		1	3					1
46	1		1	1	3					1
52	1		1	1	3					1
62	1		1	1	3					1
63	1	1		1	3					1
64	1	1		1	3			1
65	1	1		1	3					1
66	1		1	1	3					1
67	1	1		1	3					1
68	1	1		1	3					1
69	1		1	1	3					1
70	1		1	1	3					1
1	1		1	1	3					1
2	1		1	1	3					1
3	1		1	1	3				1
4	1	1		1	3					1
5	1	1		1	3					1
6	1	1		1	3			1
7	1		1	1	3					1
8	1	1		1	3					1
9	1		1	1	3					1
10	1		1	1	3					1
11	1	1		1	3			1
12	1		1	1	3					1
13	1	1		1	3				1
28	1	1		1	3				1
29	1		1	1	3					1
30	1		1	1	3			1
31	1	1		1	3			1
32	1	1		1	3					1
33	1	1		1	3			1
28	1	1		1	3				1
29	1		1	1	3					1
30	1		1	1	3			1
31	1	1		1	3				1
32	1	1		1	3				1
1	1		1	1	3			1
1	1		1	1	3					1
2	1		1	1	3					1
40	1	1		1	3					1
41	1	1		1	3					1
42	1		1	1	3					1
32	1	1		1	3					1
33	1	1		1	3					1
34	1	1		1	3					1
35	1		1	1	3				1
36	1	1		1	3					1
37	1		1	1	3					1
38	1	1		1	3			1
39	1	1		1	3					1
40	1	1		1	3			1
41	1	1		1	3					1
42	1	1		1	3				1
43	1		1	1	3				1
44	1	1		1	3					1
45	1	1		1	3			1
46	1		1	1	3			1
47	1		1	1	3					1
48	1		1	1	3					1
49	1	1		1	3			1
26	1	1		1	3					1
27	1	1		1	3				1
28	1		1	1	3					1
29	1		1	1	3					1
30	1		1	1	3				1
31	1		1	1	3				1
32	1		1	1	3				1
33	1	1		1	3					1
34	1		1	1	3					1
35	1		1	1	3					1
26	1	1		1	3					1
27	1		1	1	3					1
28	1	1		1	3				1
29	1	1		1	3			1
26	1		1	1	3					1
27	1	1		1	3					1
28	1	1		1	3			1
29	1		1	1	4			1
35	1	1		1	4					1
36	1	1		1	4					1
37	1	1		1	4					1
38	1		1	1	4					1
39	1		1	1	4					1
26	1		1	1	4					1
29	1		1	1	4				1
56	1	1		1	4			1
57	1		1	1	4			1
58	1	1		1	4					1
32	1		1	1	4					1
38	1		1	1	4			1
39	1	1		1	4					1
40	1	1		1	4					1
41	1	1		1	4					1
26	1	1		1	4					1
36	1		1	1	4					1
37	1		1	1	4					1
38	1	1		1	4					1
33	1		1	1	4					1
38	1	1		1	4					1
32	1	1		1	4					1
33	1		1	1	4			1
34	1	1		1	4					1
33	1		1	1	4					1
34	1	1		1	4			1
35	1		1	1	4			1
36	1		1	1	4					1
1	1		1	1	4					1
2	1		1	1	4					1
3	1		1	1	4					1
4	1	1		1	4					1
5	1	1		1	4					1
6	1	1		1	4					1
7	1	1		1	4					1
8	1		1	1	4					1
9	1	1		1	4					1
10	1		1	1	4					1
11	1	1		1	4			1
12	1	1		1	4					1
13	1		1	1	4					1
28	1	1		1	4					1
35	1		1	1	4					1
1	1		1	1	4					1
2	1		1	1	4					1
3	1	1		1	4					1
36	1		1	1	4					1
37	1		1	1	4					1
30	1	1		1	4					1
31	1	1		1	4					1
26	1	1		1	4					1
39	1	1		1	4					1
40	1	1		1	4				1
41	1		1	1	4				1
42	1	1		1	4				1
43	1		1	1	4					1
44	1	1		1	4				1
45	1	1		1	4				1
46	1		1	1	4				1
37	1		1	1	4				1
38	1	1		1	4			1
39	1		1	1	4					1
40	1		1	1	4			1
41	1	1		1	4					1
32	1		1	1	4					1
38	1		1	1	4					1
32	1		1	1	4					1
33	1		1	1	4			1
34	1		1	1	4					1
35	1	1		1	4					1
36	1		1	1	4					1
37	1	1		1	4					1
38	1	1		1	4			1
39	1		1	1	4					1
40	1	1		1	4					1
28	1	1		1	4					1
29	1		1	1	4					1
30	1		1	1	4			1
31	1		1	1	4					1
32	1	1		1	4					1
33	1		1	1	4					1
34	1	1		1	4					1
34	1		1	1	4					1
35	1		1	1	4					1
36	1	1		1	4					1
22	1		1	1	4					1
23	1		1	1	4					1
24	1		1	1	4					1
25	1	1		1	4					1
28	1		1	1	4					1
29	1		1	1	4					1
30	1		1	1	4					1
31	1		1	1	4					1
32	1		1	1	4					1
31	1	1		1	4					1
32	1		1	1	4					1
33	1		1	1	4					1
34	1		1	1	4					1
35	1	1		1	4					1
34	1		1	1	4					1
35	1		1	1	4					1
36	1		1	1	4			1
37	1	1		1	4					1
38	1		1	1	4					1
39	1		1	1	4					1
28	1	1		1	4					1
29	1	1		1	4			1
30	1		1	1	4					1
30	1	1		1	4					1
31	1	1		1	4					1
32	1		1	1	4			1
33	1	1		1	4					1
29	1		1	1	4					1
30	1	1		1	4					1
31	1		1	1	4					1
38	1		1	1	4			1
39	1		1	1	4					1
34	1	1		1	4					1
1	1	1		1	4					1
2	1	1		1	4					1
3	1	1		1	4				1
4	1	1		1	4					1
5	1		1	1	4					1
6	1		1	1	4					1
7	1		1	1	4				1
8	1		1	1	4					1
9	1	1		1	4			1
10	1	1		1	4			1
11	1	1		1	4					1
12	1	1		1	4					1
13	1		1	1	4					1
26	1	1		1	4					1
27	1	1		1	4					1
33	1	1		1	4					1
40	1		1	1	4					1
32	1	1		1	4			1
33	1	1		1	4					1
33	1	1		1	4					1
40	1		1	1	4					1
32	1	1		1	4			1
33	1	1		1	4			1
34	1	1		1	4					1
35	1		1	1	4					1
36	1		1	1	4					1
37	1		1	1	4					1
32	1	1		1	4					1
35	1	1		1	4					1
32	1		1	1	4					1
35	1		1	1	4					1
36	1		1	1	4					1
37	1	1		1	4					1
38	1		1	1	4					1
39	1		1	1	4				1
40	1		1	1	4					1
41	1		1	1	4				1
42	1	1		1	4					1
43	1	1		1	4					1
44	1		1	1	4			1
45	1	1		1	4				1
46	1		1	1	4					1
47	1		1	1	4					1
48	1		1	1	4				1
49	1		1	1	4				1
50	1		1	1	4				1
51	1	1		1	4					1
52	1		1	1	4					1
53	1		1	1	4					1
54	1		1	1	4					1
55	1		1	1	4					1
56	1		1	1	4					1
57	1		1	1	4				1
29	1	1		1	5			1
30	1	1		1	5				1
31	1	1		1	5					1
49	1	1		1	5					1
33	1		1	1	5					1
34	1	1		1	5					1
35	1		1	1	5					1
42	1	1		1	5					1
43	1		1	1	5					1
27	1	1		1	5					1
28	1		1	1	5					1
29	1		1	1	5					1
30	1		1	1	5					1
31	1	1		1	5					1
32	1		1	1	5					1
33	1		1	1	5					1
1	1	1		1	5			1
2	1		1	1	5					1
3	1	1		1	5			1
4	1	1		1	5					1
5	1	1		1	5					1
51	1	1		1	5					1
52	1		1	1	5			1
53	1		1	1	5					1
54	1		1	1	5					1
55	1	1		1	5					1
56	1		1	1	5			1
57	1	1		1	5					1
58	1		1	1	5				1
59	1		1	1	5				1
60	1		1	1	5					1
61	1		1	1	5				1
62	1	1		1	5					1
33	1		1	1	5					1
34	1		1	1	5					1
27	1	1		1	5				1
43	1		1	1	5					1
1	1		1	1	5			1
2	1		1	1	5					1
3	1		1	1	5					1
4	1	1		1	5					1
48	1		1	1	5					1
49	1		1	1	5					1
36	1	1		1	5					1
27	1	1		1	5					1
32	1	1		1	5					1
33	1		1	1	5					1
34	1		1	1	5					1
35	1		1	1	5			1
34	1		1	1	5					1
35	1		1	1	5					1
27	1		1	1	5					1
28	1	1		1	5					1
29	1		1	1	5					1
30	1	1		1	5					1
31	1	1		1	5					1
32	1	1		1	5					1
33	1		1	1	5					1
34	1		1	1	5					1
35	1	1		1	5					1
36	1	1		1	5			1
37	1	1		1	5					1
38	1		1	1	5					1
39	1	1		1	5					1
40	1	1		1	5			1
44	1	1		1	5			1
45	1		1	1	5					1
42	1		1	1	5				1
43	1	1		1	5			1
44	1	1		1	5			1
45	1		1	1	5					1
42	1		1	1	5				1
43	1		1	1	5					1
44	1	1		1	5				1
45	1	1		1	5				1
28	1		1	1	5				1
29	1		1	1	5					1
30	1	1		1	5					1
32	1	1		1	5					1
33	1		1	1	5					1
34	1		1	1	5					1
35	1		1	1	5				1
36	1	1		1	5				1
37	1	1		1	5			1
38	1		1	1	5					1
39	1		1	1	5					1
26	1		1	1	5				1
27	1	1		1	5				1
28	1		1	1	5					1
29	1	1		1	5					1
30	1		1	1	5			1
31	1	1		1	5				1
32	1	1		1	5				1
33	1		1	1	5					1
34	1	1		1	5					1
35	1	1		1	5					1
36	1	1		1	5					1
37	1		1	1	5					1
38	1	1		1	5					1
39	1	1		1	5					1
1	1		1	1	5			1
2	1		1	1	5					1
3	1	1		1	5				1
4	1		1	1	5				1
1	1	1		1	5			1
2	1		1	1	5					1
3	1	1		1	5					1
4	1		1	1	5					1
5	1	1		1	5			1
6	1	1		1	5				1
7	1		1	1	5					1
8	1	1		1	5					1
9	1		1	1	5					1
10	1	1		1	6			1
11	1		1	1	6					1
12	1	1		1	6					1
30	1	1		1	6			1
31	1	1		1	6					1
32	1	1		1	6					1
33	1		1	1	6					1
55	1	1		1	6					1
1	1	1		1	6					1
39	1		1	1	6			1
40	1	1		1	6					1
41	1	1		1	6					1
27	1		1	1	6					1
28	1	1		1	6					1
29	1	1		1	6					1
34	1	1		1	6					1
35	1	1		1	6					1
36	1	1		1	6			1
33	1	1		1	6					1
27	1		1	1	6					1
28	1		1	1	6					1
29	1		1	1	6					1
30	1		1	1	6					1
31	1		1	1	6					1
32	1		1	1	6					1
33	1		1	1	6				1
34	1	1		1	6					1
35	1		1	1	6					1
36	1	1		1	6			1
37	1	1		1	6					1
38	1	1		1	6					1
39	1		1	1	6			1
34	1		1	1	6					1
35	1	1		1	6					1
34	1		1	1	6					1
35	1		1	1	6			1
36	1		1	1	6					1
37	1		1	1	6					1
38	1	1		1	6			1
39	1		1	1	6					1
40	1		1	1	6					1
41	1	1		1	6				1
42	1	1		1	6			1
43	1		1	1	6					1
33	1	1		1	6					1
34	1		1	1	6			1
35	1	1		1	6					1
36	1	1		1	6				1
37	1		1	1	6			1
38	1	1		1	6					1
39	1		1	1	6					1
28	1	1		1	6			1
29	1	1		1	6					1
30	1		1	1	6					1
1	1	1		1	6			1
39	1		1	1	6					1
40	1	1		1	6					1
41	1	1		1	6			1
33	1		1	1	6					1
32	1		1	1	6					1
33	1		1	1	6					1
34	1		1	1	6					1
32	1		1	1	6					1
33	1		1	1	6			1
34	1		1	1	6			1
35	1	1		1	6					1
36	1		1	1	6					1
37	1	1		1	6			1
38	1	1		1	6					1
39	1	1		1	6					1
40	1		1	1	6					1
41	1	1		1	6					1
42	1	1		1	6					1
43	1		1	1	6					1
32	1		1	1	6					1
33	1		1	1	6					1
20	1		1	1	6					1
21	1	1		1	6					1
22	1		1	1	6					1
29	1	1		1	6					1
38	1	1		1	6					1
43	1	1		1	6					1
44	1	1		1	6					1
45	1		1	1	6					1
29	1		1	1	6			1
30	1	1		1	6					1
31	1		1	1	6					1
27	1		1	1	6					1
28	1	1		1	6					1
29	1		1	1	6					1
30	1		1	1	6					1
33	1	1		1	6					1
34	1	1		1	6					1
35	1		1	1	6					1
36	1	1		1	6					1
37	1	1		1	6					1
32	1		1	1	6					1
33	1		1	1	6					1
34	1		1	1	6					1
35	1	1		1	6					1
36	1		1	1	6					1
37	1	1		1	6			1
38	1	1		1	6					1
39	1		1	1	6					1
40	1	1		1	6			1
41	1		1	1	6					1
42	1	1		1	6					1
43	1	1		1	6					1
44	1	1		1	6					1
45	1	1		1	6					1
46	1		1	1	6					1
30	1	1		1	6					1
39	1		1	1	6					1
50	1	1		1	6					1
59	1		1	1	6					1
63	1		1	1	6					1
64	1		1	1	6					1
65	1	1		1	6					1
21	1		1	1	6					1
22	1	1		1	6					1
23	1	1		1	6					1
24	1		1	1	6					1
25	1	1		1	6					1
26	1		1	1	6					1
27	1		1	1	6					1
28	1		1	1	6					1
29	1		1	1	6					1
30	1	1		1	6					1
31	1		1	1	6			1
32	1	1		1	6					1
33	1	1		1	6				1
34	1	1		1	6			1
35	1	1		1	6					1
36	1		1	1	6					1
37	1	1		1	6			1
38	1	1		1	6					1
39	1	1		1	6					1
40	1		1	1	6					1
39	1		1	1	6					1
33	1	1		1	6					1
34	1		1	1	6					1
35	1	1		1	6			1
36	1	1		1	6					1
37	1	1		1	6					1
38	1		1	1	6					1
39	1		1	1	6					1
33	1	1		1	6					1
34	1	1		1	6					1
35	1	1		1	6				1
36	1		1	1	6					1
37	1		1	1	6			1
38	1	1		1	6					1
39	1	1		1	6					1
40	1	1		1	6					1
41	1		1	1	6				1
42	1		1	1	6					1
43	1	1		1	6					1
44	1	1		1	6				1
45	1		1	1	6				1
46	1	1		1	6			1
47	1	1		1	6					1
48	1		1	1	6					1
49	1	1		1	6				1
50	1		1	1	6				1
51	1		1	1	6					1
52	1	1		1	6					1
1	1	1		1	6			1
2	1		1	1	6					1
3	1		1	1	6				1
4	1		1	1	6					1
5	1	1		1	7			1
6	1	1		1	7					1
28	1		1	1	7				1
50	1		1	1	7					1
51	1		1	1	7					1
52	1	1		1	7					1
34	1		1	1	7					1
40	1	1		1	7					1
41	1		1	1	7					1
31	1	1		1	7					1
37	1	1		1	7					1
38	1		1	1	7					1
39	1		1	1	7					1
40	1		1	1	7					1
41	1		1	1	7					1
42	1		1	1	7					1
43	1	1		1	7			1
44	1	1		1	7				1
45	1		1	1	7				1
46	1	1		1	7					1
47	1		1	1	7					1
48	1	1		1	7					1
49	1	1		1	7					1
50	1		1	1	7					1
51	1		1	1	7					1
1	1	1		1	7					1
2	1		1	1	7					1
3	1		1	1	7					1
4	1		1	1	7					1
44	1	1		1	7					1
45	1		1	1	7					1
46	1		1	1	7					1
47	1	1		1	7					1
38	1	1		1	7					1
39	1		1	1	7				1
40	1		1	1	7			1
41	1	1		1	7					1
42	1	1		1	7					1
43	1	1		1	7				1
27	1	1		1	7				1
28	1	1		1	7					1
29	1	1		1	7					1
30	1	1		1	7			1
30	1	1		1	7					1
31	1		1	1	7					1
32	1	1		1	7					1
34	1		1	1	7					1
40	1	1		1	7					1
41	1		1	1	7					1
42	1	1		1	7					1
43	1	1		1	7					1
44	1	1		1	7					1
28	1	1		1	7					1
29	1	1		1	7					1
30	1	1		1	7					1
31	1	1		1	7					1
32	1	1		1	7					1
33	1	1		1	7					1
32	1	1		1	7					1
33	1	1		1	7					1
34	1	1		1	7					1
35	1	1		1	7					1
36	1	1		1	7					1
37	1		1	1	7					1
38	1	1		1	7			1
29	1	1		1	7					1
30	1	1		1	7					1
28	1		1	1	7					1
29	1	1		1	7					1
30	1	1		1	7					1
31	1		1	1	7					1
32	1	1		1	7					1
33	1	1		1	7					1
33	1	1		1	7					1
35	1	1		1	7					1
53	1		1	1	7					1
54	1	1		1	7			1
55	1		1	1	7			1
56	1		1	1	7					1
57	1	1		1	7					1
58	1		1	1	7					1
59	1		1	1	7					1
60	1	1		1	7					1
61	1	1		1	7					1
62	1	1		1	7					1
63	1		1	1	7					1
64	1		1	1	7					1
65	1	1		1	7					1
66	1		1	1	7					1
67	1		1	1	7					1
1	1	1		1	7			1
2	1	1		1	7				1
3	1		1	1	7				1
4	1		1	1	7				1
1	1		1	1	7					1
1	1	1		1	7				1
2	1	1		1	7				1
3	1		1	1	7				1
27	1		1	1	7					1
1	1	1		1	7					1
2	1	1		1	7				1
3	1	1		1	7				1
4	1	1		1	7			1
5	1		1	1	7			1
35	1		1	1	7					1
36	1	1		1	7			1
37	1		1	1	7					1
39	1		1	1	7					1
1	1		1	1	7					1
2	1		1	1	7				1
3	1	1		1	7			1
4	1	1		1	7			1
5	1		1	1	7			1
35	1		1	1	7					1
39	1		1	1	7					1
40	1		1	1	7			1
41	1	1		1	7				1
42	1		1	1	7				1
43	1		1	1	7					1
44	1	1		1	7					1
45	1		1	1	7					1
38	1		1	1	7					1
39	1	1		1	7					1
40	1		1	1	7			1
41	1		1	1	7					1
42	1		1	1	7			1
27	1	1		1	7					1
30	1	1		1	7					1
31	1	1		1	7			1
32	1	1		1	7			1
27	1		1	1	7				1
30	1	1		1	7				1
31	1	1		1	7					1
32	1		1	1	7					1
33	1		1	1	7					1
34	1		1	1	7					1
35	1	1		1	7					1
26	1		1	1	7					1
26	1	1		1	7				1
27	1		1	1	7					1
28	1		1	1	7				1
26	1	1		1	7					1
27	1		1	1	7					1
28	1		1	1	7					1
29	1	1		1	7					1
30	1		1	1	7					1
31	1		1	1	7					1
32	1	1		1	7					1
33	1		1	1	7					1
34	1		1	1	8					1
30	1	1		1	8					1
31	1		1	1	8					1
32	1		1	1	8					1
33	1		1	1	8			1
34	1		1	1	8					1
35	1		1	1	8					1
36	1	1		1	8					1
37	1		1	1	8			1
38	1		1	1	8			1
39	1	1		1	8					1
28	1		1	1	8					1
41	1		1	1	8					1
48	1		1	1	8					1
49	1		1	1	8					1
50	1		1	1	8			1
51	1		1	1	8			1
52	1		1	1	8					1
32	1	1		1	8					1
33	1		1	1	8			1
34	1	1		1	8					1
35	1		1	1	8					1
36	1	1		1	8					1
37	1		1	1	8					1
28	1	1		1	8					1
29	1		1	1	8					1
30	1		1	1	8					1
29	1	1		1	8					1
30	1	1		1	8				1
31	1		1	1	8				1
32	1	1		1	8			1
33	1	1		1	8					1
34	1		1	1	8					1
35	1	1		1	8					1
36	1	1		1	8					1
37	1		1	1	8					1
38	1	1		1	8					1
39	1	1		1	8					1
40	1	1		1	8					1
41	1		1	1	8					1
42	1	1		1	8					1
43	1		1	1	8					1
44	1		1	1	8					1
32	1		1	1	8					1
33	1		1	1	8					1
34	1	1		1	8					1
35	1		1	1	8					1
36	1		1	1	8					1
37	1		1	1	8			1
38	1		1	1	8					1
39	1		1	1	8					1
40	1	1		1	8					1
41	1		1	1	8			1
42	1		1	1	8					1
43	1	1		1	8				1
44	1		1	1	8				1
34	1		1	1	8					1
35	1		1	1	8				1
36	1		1	1	8				1
37	1		1	1	8			1
38	1		1	1	8					1
39	1		1	1	8					1
40	1	1		1	8					1
28	1		1	1	8					1
41	1		1	1	8					1
42	1		1	1	8					1
43	1		1	1	8					1
44	1	1		1	8					1
45	1		1	1	8					1
28	1	1		1	8					1
29	1	1		1	8					1
30	1		1	1	8					1
31	1	1		1	8			1
32	1		1	1	8			1
33	1	1		1	8					1
34	1		1	1	8					1
35	1		1	1	8					1
36	1		1	1	8					1
37	1	1		1	8					1
38	1	1		1	8					1
39	1		1	1	8					1
40	1	1		1	8					1
41	1	1		1	8			1
42	1		1	1	8					1
43	1	1		1	8					1
44	1		1	1	8					1
45	1		1	1	8					1
30	1	1		1	8					1
31	1		1	1	8					1
28	1		1	1	8					1
29	1		1	1	8					1
28	1	1		1	8					1
29	1	1		1	8					1
30	1		1	1	8					1
31	1	1		1	8					1
32	1	1		1	8					1
33	1		1	1	8					1
34	1		1	1	8					1
35	1		1	1	8					1
36	1		1	1	8			1
37	1	1		1	8					1
38	1	1		1	8					1
26	1		1	1	8					1
27	1	1		1	8					1
28	1		1	1	8					1
29	1		1	1	8					1
30	1		1	1	8					1
31	1		1	1	8					1
32	1		1	1	8					1
33	1		1	1	8					1
34	1		1	1	8					1
35	1		1	1	8					1
36	1		1	1	8				1
37	1		1	1	8					1
38	1		1	1	8					1
39	1	1		1	8					1
40	1	1		1	8					1
41	1	1		1	8			1
42	1	1		1	8			1
43	1		1	1	8					1
44	1	1		1	8					1
45	1	1		1	8					1
46	1		1	1	8					1
47	1	1		1	8					1
48	1		1	1	8					1
49	1		1	1	8					1
50	1		1	1	8			1
51	1		1	1	8					1
52	1	1		1	8			1
1	1		1	1	8			1
2	1	1		1	8					1
31	1	1		1	8			1
32	1		1	1	8					1
42	1	1		1	8			1
43	1		1	1	8					1
44	1	1		1	8					1
45	1		1	1	8					1
46	1	1		1	8					1
27	1	1		1	8				1
41	1		1	1	8				1
46	1	1		1	8				1
47	1	1		1	8				1
48	1		1	1	8					1
42	1	1		1	8			1
43	1		1	1	8					1
44	1	1		1	8					1
45	1		1	1	8					1
46	1	1		1	8					1
27	1	1		1	8				1
41	1		1	1	8				1
45	1	1		1	8				1
46	1	1		1	8				1
47	1	1		1	8					1
48	1	1		1	8					1
49	1	1		1	8			1
50	1	1		1	8					1
51	1	1		1	8				1
52	1		1	1	8				1
53	1		1	1	8				1
54	1	1		1	8					1
55	1		1	1	8					1
56	1		1	1	8					1
57	1		1	1	8					1
58	1	1		1	8			1
59	1	1		1	8					1
26	1		1	1	8					1
29	1	1		1	8					1
30	1		1	1	8					1
28	1		1	1	8					1
29	1		1	1	8					1
28	1		1	1	8					1
29	1		1	1	8					1
30	1		1	1	8				1
31	1	1		1	8				1
32	1	1		1	8					1
33	1	1		1	8				1
34	1	1		1	8				1
35	1	1		1	8					1
27	1		1	1	8
28	1	1		1	8					1
29	1	1		1	8					1
30	1		1	1	8					1
31	1	1		1	8				1
32	1		1	1	8					1
33	1		1	1	8				1
34	1		1	1	8				1
35	1		1	1	8				1
36	1	1		1	8					1
37	1		1	1	8					1
38	1	1		1	8				1
39	1	1		1	8				1
40	1		1	1	8					1
41	1		1	1	8				1
27	1	1		1	8					1
28	1		1	1	8					1
29	1		1	1	8					1
30	1		1	1	9					1
31	1		1	1	9					1
32	1		1	1	9					1
33	1	1		1	9					1
31	1	1		1	9					1
32	1	1		1	9					1
35	1		1	1	9					1
1	1	1		1	9					1
38	1	1		1	9					1
39	1		1	1	9					1
26	1	1		1	9					1
27	1	1		1	9					1
28	1	1		1	9					1
36	1	1		1	9					1
37	1		1	1	9					1
38	1	1		1	9					1
34	1		1	1	9					1
35	1	1		1	9			1
31	1	1		1	9					1
32	1	1		1	9					1
33	1		1	1	9					1
34	1		1	1	9					1
1	1	1		1	9			1
2	1		1	1	9			1
3	1	1		1	9					1
4	1		1	1	9					1
5	1	1		1	9					1
6	1	1		1	9					1
7	1	1		1	9					1
8	1	1		1	9					1
9	1	1		1	9					1
10	1		1	1	9					1
11	1		1	1	9					1
12	1		1	1	9					1
13	1		1	1	9					1
14	1		1	1	9					1
15	1	1		1	9					1
16	1	1		1	9					1
17	1	1		1	9					1
18	1		1	1	9					1
1	1	1		1	9					1
2	1	1		1	9					1
47	1	1		1	9					1
48	1	1		1	9				1
49	1		1	1	9					1
50	1		1	1	9					1
51	1		1	1	9				1
52	1		1	1	9					1
32	1	1		1	9					1
33	1		1	1	9				1
34	1	1		1	9			1
35	1		1	1	9					1
31	1	1		1	9					1
31	1	1		1	9					1
32	1	1		1	9					1
35	1		1	1	9					1
36	1	1		1	9					1
37	1	1		1	9					1
36	1	1		1	9					1
37	1		1	1	9			1
38	1	1		1	9					1
39	1		1	1	9					1
40	1	1		1	9			1
41	1		1	1	9					1
42	1		1	1	9					1
43	1		1	1	9					1
44	1	1		1	9					1
45	1	1		1	9					1
46	1		1	1	9					1
47	1	1		1	9					1
1	1	1		1	9					1
2	1		1	1	9					1
3	1		1	1	9					1
4	1	1		1	9			1
5	1		1	1	9			1
6	1		1	1	9					1
7	1	1		1	9					1
8	1		1	1	9					1
9	1		1	1	9					1
49	1	1		1	9					1
50	1		1	1	9					1
51	1		1	1	9					1
26	1		1	1	9					1
27	1		1	1	9					1
28	1		1	1	9					1
29	1	1		1	9			1
30	1	1		1	9					1
31	1		1	1	9					1
30	1		1	1	9				1
31	1		1	1	9					1
30	1	1		1	9					1
31	1		1	1	9			1
29	1	1		1	9					1
30	1		1	1	9					1
27	1		1	1	9					1
28	1		1	1	9					1
29	1	1		1	9			1
30	1	1		1	9					1
31	1		1	1	9					1
32	1		1	1	9					1
58	1		1	1	9					1
59	1	1		1	9					1
60	1		1	1	9					1
61	1		1	1	9					1
30	1	1		1	9					1
31	1	1		1	9					1
32	1	1		1	9					1
33	1	1		1	9			1		1
34	1	1		1	9			1
35	1		1	1	9					1
36	1	1		1	9					1
37	1		1	1	9					1
38	1	1		1	9					1
39	1	1		1	9					1
40	1	1		1	9					1
41	1		1	1	9					1
42	1	1		1	9			1
43	1	1		1	9					1
44	1		1	1	9					1
45	1	1		1	9					1
46	1		1	1	9					1
31	1	1		1	9					1
32	1	1	1	2	9					1
33	1	1		1	9					1
34	1		1	1	9					1
31	1	1		1	9					1
32	1	1		1	9					1
33	1		1	1	9				1
34	1	1		1	9					1
35	1		1	1	9					1
26	1		1	1	9					1
31	1	1		1	9					1
32	1		1	1	9					1
26	1		1	1	9					1
33	1	1		1	9					1
34	1	1		1	9					1
26	1	1		1	9					1
33	1	1		1	9				1
1	1	1		1	9			1
2	1		1	1	9				1
3	1	1		1	9					1
4	1		1	1	9				1
5	1	1		1	9				1
6	1		1	1	9				1
7	1		1	1	9			1
8	1		1	1	9				1
9	1	1		1	9			1
10	1		1	1	9					1
11	1	1		1	9				1
12	1	1		1	9					1
13	1	1		1	9					1
14	1		1	1	9					1
15	1		1	1	9					1
16	1		1	1	9					1
17	1		1	1	9					1
18	1		1	1	9					1
19	1		1	1	9				1
20	1		1	1	9					1
21	1		1	1	9					1
27	1	1		1	9				1
28	1	1		1	9			1
29	1	1		1	9				1
30	1		1	1	9					1
31	1		1	1	9					1
32	1		1	1	10					1
33	1		1	1	10					1
34	1	1		1	10			1
35	1		1	1	10					1
33	1		1	1	10					1
43	1		1	1	10			1
45	1		1	1	10					1
46	1		1	1	10					1
47	1		1	1	10					1
48	1	1		1	10					1
49	1		1	1	10					1
50	1	1		1	10					1
36	1		1	1	10					1
37	1	1		1	10					1
30	1	1		1	10					1
39	1	1		1	10					1
40	1		1	1	10					1
41	1	1		1	10			1
29	1		1	1	10					1
30	1		1	1	10					1
31	1	1		1	10					1
34	1	1		1	10					1
35	1		1	1	10					1
43	1		1	1	10					1
44	1		1	1	10					1
45	1		1	1	10					1
46	1		1	1	10				1
47	1	1		1	10			1
48	1		1	1	10					1
49	1		1	1	10					1
50	1		1	1	10					1
51	1		1	1	10					1
52	1	1		1	10					1
53	1		1	1	10					1
54	1		1	1	10					1
55	1	1		1	10			1
56	1	1		1	10					1
57	1		1	1	10					1
31	1	1		1	10					1
32	1		1	1	10					1
33	1		1	1	10					1
26	1	1		1	10					1
33	1		1	1	10					1
38	1	1		1	10					1
53	1	1		1	10					1
54	1	1		1	10			1
55	1	1		1	10					1
56	1	1		1	10					1
32	1		1	1	10					1
33	1		1	1	10			1
34	1		1	1	10					1
30	1	1		1	10					1
34	1	1		1	10					1
35	1		1	1	10				1
36	1		1	1	10				1
37	1		1	1	10			1
38	1		1	1	10				1
39	1	1		1	10				1
1	1	1		1	10			1
2	1		1	1	10					1
3	1		1	1	10					1
32	1		1	1	10					1
33	1		1	1	10					1
33	1		1	1	10					1
43	1		1	1	10			1
44	1		1	1	10					1
45	1	1		1	10			1
46	1		1	1	10					1
47	1	1		1	10					1
36	1		1	1	10					1
37	1		1	1	10					1
38	1		1	1	10					1
39	1	1		1	10					1
34	1	1		1	10					1
35	1		1	1	10					1
36	1		1	1	10					1
31	1		1	1	10					1
31	1		1	1	10					1
1	1	1		1	10					1
2	1		1	1	10					1
3	1	1		1	10			1
4	1	1		1	10					1
1	1		1	1	10			1
2	1		1	1	10					1
3	1	1		1	10					1
4	1	1		1	10					1
5	1		1	1	10					1
6	1		1	1	10					1
31	1		1	1	10					1
36	1		1	1	10					1
37	1		1	1	10					1
19	1		1	1	10					1
24	1		1	1	10					1
34	1	1		1	10					1
46	1		1	1	10					1
47	1	1		1	10					1
48	1	1		1	10					1
49	1		1	1	10					1
32	1	1		1	10			1
1	1		1	1	10					1
2	1	1		1	10					1
29	1	1		1	10			1
30	1		1	1	10					1
31	1		1	1	10			1
36	1		1	1	10					1
1	1		1	1	10					1
27	1		1	1	10				1
28	1		1	1	10					1
26	1		1	1	10					1
27	1		1	1	10					1
26	1		1	1	10					1
26	1		1	1	10					1
27	1	1		1	10					1
28	1		1	1	10			1
27	1		1	1	10					1
28	1		1	1	10					1
29	1	1		1	10					1
40	1		1	1	10					1
60	1		1	1	10					1
61	1		1	1	10					1
62	1		1	1	10					1
63	1		1	1	10					1
64	1		1	1	10					1
65	1	1		1	10					1
66	1	1		1	10					1
67	1	1		1	10					1
68	1	1		1	10					1
69	1	1		1	10					1
1	1		1	1	10					1
2	1		1	1	10					1
3	1		1	1	10					1
4	1		1	1	10					1
5	1	1		1	10					1
6	1	1		1	10					1
7	1	1		1	10					1
8	1	1		1	10					1
9	1		1	1	10					1
10	1	1		1	10				1
11	1	1		1	10				1
12	1	1		1	10					1
13	1	1		1	10			1
14	1		1	1	10					1
28	1		1	1	10					1
29	1	1		1	10					1
30	1	1		1	10					1
31	1		1	1	10					1
32	1		1	1	10					1
43	1	1		1	10			1
30	1		1	1	10					1
34	1		1	1	10					1
44	1		1	1	10				1
45	1	1		1	10					1
46	1	1		1	10					1
47	1		1	1	10					1
48	1		1	1	10					1
43	1	1		1	10			1
30	1		1	1	10					1
34	1		1	1	10					1
47	1	1		1	10				1
48	1		1	1	10			1
49	1	1		1	10				1
50	1		1	1	10				1
51	1	1		1	10					1
27	1	1		1	10					1
33	1	1		1	10					1
34	1		1	1	10					1
35	1	1		1	10					1
36	1		1	1	10					1
37	1		1	1	10					1
38	1	1		1	10					1
39	1		1	1	10					1
40	1	1		1	10			1
41	1		1	1	10				1
42	1	1		1	10				1
43	1	1		1	10					1
44	1		1	1	10					1
45	1		1	1	10					1
46	1	1		1	10			1		1
47	1	1		1	10				1
48	1	1		1	10				1
49	1	1		1	10				1
50	1		1	1	10					1
51	1		1	1	10					1
52	1		1	1	10					1
53	1		1	1	10					1
54	1		1	1	10				1
55	1	1		1	10				1
56	1	1		1	10					1
57	1	1		1	10				1
58	1		1	1	10				1
59	1		1	1	10			1
60	1		1	1	10					1
1	1		1	1	10			1
2	1	1		1	10					1
3	1	1		1	10					1
4	1	1		1	10					1
1	1	1		1	10					1
2	1	1		1	10					1
3	1	1		1	10					1
4	1	1		1	10			1
5	1		1	1	10					1
6	1		1	1	10				1
7	1		1	1	10					1
8	1		1	1	10					1
9	1		1	1	10					1
10	1		1	1	10					1
11	1	1	1	2	10					1
12	1	1		1	10					1
13	1		1	1	10					1
14	1			0	10					1
15	1		1	1	10				1
16	1		1	1	10					1
17	1	1		1	10				1
18	1		1	1	10				1
19	1	1		1	10					1
20	1		1	1	10				1
21	1	1		1	10				1
1	1	1		1	10			1
2	1	1		1	10					1
3	1		1	1	10					1
4	1	1		1	10					1
5	1	1		1	10					1
6	1	1		1	10			1
7	1		1	1	10					1
8	1	1		1	10			1
9	1	1		1	10					1
10	1		1	1	10					1
11	1		1	1	10					1
12	1		1	1	10				1
13	1		1	1	10					1
14	1	1		1	10				1
15	1	1		1	10					1
1	1	1		1	10			1
2	1		1	1	10					1
3	1		1	1	10					1
4	1		1	1	10					1
5	1	1		1	10					1
6	1		1	1	10			1
7	1		1	1	10					1
8	1	1		1	10				1
9	1			0	10				1
10	1	1		1	10				1
11	1	1		1	10					1
12	1	1		1	10					1
13	1	1		1	10					1
14	1		1	1	10					1
15	1		1	1	10				1
16	1	1		1	10					1
17	1	1		1	10					1
26	1		1	1	10					1
27	1		1	1	10					1
28	1	1		1	10					1
29	1		1	1	10					1
1	1		1	1	11					1
2	1		1	1	11					1
3	1	1		1	11					1
4	1		1	1	11					1
5	1	1		1	11					1
6	1	1		1	11					1
44	1	1		1	11					1
57	1	1		1	11					1
58	1	1		1	11					1
59	1		1	1	11					1
28	1		1	1	11			1
29	1		1	1	11					1
30	1		1	1	11					1
40	1		1	1	11					1
41	1	1		1	11					1
31`	1	1		1	11					1
37	1	1		1	11					1
38	1	1		1	11					1
30	1	1		1	11			1
39	1	1		1	11					1
40	1		1	1	11					1
41	1	1		1	11					1
42	1	1		1	11					1
43	1	1		1	11					1
44	1		1	1	11					1
45	1		1	1	11					1
46	1		1	1	11					1
47	1		1	1	11					1
48	1		1	1	11			1
49	1	1		1	11			1
50	1		1	1	11					1
30	1	1		1	11					1
31	1	1		1	11					1
32	1	1		1	11					1
37	1	1		1	11					1
45	1	1		1	11					1
46	1	1		1	11					1
47	1		1	1	11					1
48	1		1	1	11					1
49	1		1	1	11					1
50	1	1		1	11					1
35	1		1	1	11					1
36	1	1		1	11				1
30	1		1	1	11				1
31	1	1		1	11				1
32	1	1		1	11					1
29	1	1		1	11			1
30	1	1		1	11					1
25	1	1		1	11					1
26	1		1	1	11					1
27	1		1	1	11					1
28	1		1	1	11					1
29	1	1		1	11					1
31`	1		1	1	11					1
37	1	1		1	11					1
38	1	1		1	11					1
39	1	1		1	11					1
1	1		1	1	11					1
2	1	1		1	11			1
3	1		1	1	11					1
4	1		1	1	11					1
30	1		1	1	11					1
1	1		1	1	11					1
2	1		1	1	11					1
25	1	1		1	11					1
1	1	1		1	11					1
2	1	1		1	11					1
3	1	1		1	11					1
4	1	1		1	11					1
35	1	1		1	11					1
36	1		1	1	11					1
23	1	1		1	11					1
24	1	1		1	11					1
36	1	1		1	11					1
37	1		1	1	11					1
38	1		1	1	11					1
39	1		1	1	11					1
1	1		1	1	11					1
2	1		1	1	11					1
3	1		1	1	11					1
30	1	1		1	11					1
1	1	1		1	11			1
2	1		1	1	11					1
3	1		1	1	11					1
35	1	1		1	11					1
36	1		1	1	11			1
26	1		1	1	11				1
1	1		1	1	11					1
2	1	1		1	11					1
1	1	1		1	11			1
2	1		1	1	11					1
3	1		1	1	11			1
4	1	1		1	11					1
5	1	1		1	11					1
1	1		1	1	11					1
2	1	1		1	11					1
3	1	1		1	11			1
4	1		1	1	11			1
28	1		1	1	11					1
29	1	1		1	11					1
57	1		1	1	11					1
58	1	1		1	11					1
59	1		1	1	11					1
26	1		1	1	11					1
27	1		1	1	11					1
28	1		1	1	11					1
29	1	1		1	11					1
30	1	1		1	11					1
31	1	1		1	11					1
32	1	1		1	11					1
33	1		1	1	11					1
34	1	1		1	11					1
35	1		1	1	11				1
36	1	1		1	11					1
37	1	1		1	11					1
1	1	1		1	11					1
1	1	1		1	11					1
2	1		1	1	11					1
1	1	1		1	11			1
2	1		1	1	11					1
3	1		1	1	11					1
27	1	1		1	11				1
30	1		1	1	11					1
41	1	1		1	11					1
37	1		1	1	11					1
38	1		1	1	11					1
27	1	1		1	11				1
30	1		1	1	11					1
41	1	1		1	11					1
37	1		1	1	11					1
38	1		1	1	11				1
39	1	1		1	11				1
40	1		1	1	11					1
41	1		1	1	11					1
36	1	1		1	11					1
37	1	1	1	2	11					1
39	1		1	1	11					1
40	1		1	1	11					1
41	1		1	1	11					1
29	1		1	1	11					1
37	1	1		1	11					1
38	1	1		1	11			1
39	1	1		1	11					1
29	1	1		1	11				1
37	1	1		1	11					1
38	1	1		1	11					1
39	1	1		1	11				1
1	1	1		1	11			1
2	1		1	1	11					1
3	1	1		1	11					1
4	1		1	1	11				1
5	1	1		1	11				1
6	1		1	1	11					1
[truncated: 1,064 more rows]

## Sheet: W. Amhara
S.No		Gender			(Age) Record age in years - exact or estimate	(HIV status) of child
		Male	Female			HIV +			Unknown	HIV -
33	1	1		1	0.0833333					1
46	1	1		1	0.0833333					1
18	1	1		1	0.0833333					1
5	1	1		1	0.0833333					1
33	1		1	1	0.0833333					1
26	1	1		1	0.166667					1
5	1		1	1	0.333333				1
2	1		1	1	0.416667					1
15	1		1	1	0.416667				1
21	1		1	1	0.416667				1
20	1	1		1	0.416667					1
25	1		1	1	0.5			1
29	1	1		1	0.5			1
24	1		1	1	0.5					1
15	1	1		1	0.583333			1
27	1	1		1	0.583333				1
43	1	1		1	0.583333					1
30	1	1		1	0.666667					1
44	1		1	1	0.666667			1
28	1	1		1	0.666667				1
4	1		1	1	0.75					1
31	1		1	1	0.75				1
37	1	1		1	0.75					1
10	1		1	1	0.75			1
4	1		1	1	1					1
8	1	1		1	1					1
21	1		1	1	1					1
22	1	1		1	1			1
41	1		1	1	1					1
5	1	1		1	1					1
17	1	1		1	1					1
17	1	1		1	1					1
23	1	1		1	1					1
2	1	1		1	1			1
23	1	1		1	1					1
28	1		1	1	1					1
9	1		1	1	1					1
17	1	1		1	1					1
45	1	1		1	1					1
24	1	1		1	1					1
23	1		1	1	1					1
37	1	1		1	1					1
39	1	1		1	1					1
4	1		1	1	1					1
8	1	1		1	1					1
21	1		1	1	1					1
22	1	1		1	1			1
41	1		1	1	1					1
18	1	1		1	1					1
14	1	1		1	1					1
32	1		1	1	1					1
33	1		1	1	1					1
34	1		1	1	1					1
3	1	1		1	1					1
17	1		1	1	1					1
19	1	1		1	1					1
26	1	1		1	1					1
28	1	1		1	1					1
29	1		1	1	1					1
5	1	1		1	1					1
55	1		1	1	1					1
6	1		1	1	1					1
12	1	1		1	1					1
18	1		1	1	1					1
46	1		1	1	1					1
48	1	1		1	1					1
49	1	1		1	1					1
45	1		1	1	1			1
11	1		1	1	1					1
13	1		1	1	1					1
15	1		1	1	1					1
21	1	1		1	1					1
28	1	1		1	1			1
33	1	1		1	1					1
17	1		1	1	1					1
27	1		1	1	1			1
27	1	1		1	1					1
2	1	1		1	1					1
19	1	1		1	1				1
23	1		1	1	1				1
41	1		1	1	1				1
3	1		1	1	1				1
31	1		1	1	1				1
29	1	1		1	1					1
24	1		1	1	1					1
25	1	1		1	1					1
7	1		1	1	1					1
17	1		1	1	1					1
7	1		1	1	1				1
18	1	1		1	1					1
11	1		1	1	1					1
5	1		1	1	1					1
11	1	1		1	1			1
20	1		1	1	1					1
28	1		1	1	1					1
33	1	1		1	1					1
29	1	1		1	1					1
13	1	1		1	1					1
16	1	1		1	1					1
8	1		1	1	1					1
23	1	1		1	1.3					1
37	1		1	1	1.3					1
12	1		1	1	1.3					1
5	1		1	1	1.6					1
12	1	1		1	1.6					1
20	1	1		1	1.6					1
2	1		1	1	2					1
22	1		1	1	2					1
12	1	1		1	2					1
15	1	1		1	2					1
18	1		1	1	2					1
10	1		1	1	2					1
25	1	1		1	2					1
41	1	1		1	2					1
2	1		1	1	2					1
7	1		1	1	2					1
15	1	1		1	2					1
31	1	1		1	2					1
29	1	1		1	2					1
3	1	1		1	2					1
20	1		1	1	2					1
19	1	1		1	2					1
30	1		1	1	2					1
31	1		1	1	2					1
11	1		1	1	2					1
24	1	1		1	2					1
8	1	1		1	2					1
10	1	1		1	2					1
22	1	1		1	2					1
28	1		1	1	2					1
42	1	1		1	2					1
2	1		1	1	2					1
5	1	1		1	2					1
8	1	1		1	2					1
22	1	1		1	2					1
24	1	1		1	2					1
25	1		1	1	2					1
28	1		1	1	2					1
34	1		1	1	2					1
11	1		1	1	2					1
9	1		1	1	2					1
44	1		1	1	2					1
1	1	1		1	2					1
29	1	1		1	2					1
40	1	1		1	2					1
1	1	1		1	2					1
4	1	1		1	2					1
6	1		1	1	2			1
14	1	1		1	2					1
9	1		1	1	2					1
32	1		1	1	2					1
2	1		1	1	2					1
21	1	1		1	2					1
8	1		1	1	2					1
22	1		1	1	2					1
11	1		1	1	2					1
47	1		1	1	2					1
11	1	1		1	2					1
20	1		1	1	2					1
9	1	1		1	2			1
15	1		1	1	2					1
2	1	1		1	2					1
19	1		1	1	2					1
6	1	1		1	2					1
18	1		1	1	2					1
6	1	1		1	2					1
19	1		1	1	2					1
23	1		1	1	2			1
10	1	1		1	2					1
22	1		1	1	2					1
11	1	1		1	2					1
16	1	1		1	2				1
17	1	1		1	2				1
3	1		1	1	2					1
12	1	1		1	2					1
15	1	1		1	2					1
17	1		1	1	2					1
26	1		1	1	2					1
31	1		1	1	2					1
23	1	1		1	2				1
14	1	1		1	2					1
5	1	1		1	2					1
19	1	1		1	2					1
13	1		1	1	2					1
11	1	1		1	2					1
26	1		1	1	2					1
25	1	1		1	2				1
26	1	1		1	2					1
35	1		1	1	2					1
44	1		1	1	2					1
13	1		1	1	2					1
4	1		1	1	2					1
5	1	1		1	2			1
37	1		1	1	2					1
45	1	1		1	2					1
2	1	1		1	2					1
5	1		1	1	2					1
6	1		1	1	2					1
16	1		1	1	2					1
22	1	1		1	2					1
31	1		1	1	2					1
32	1	1		1	2					1
6	1	1		1	2					1
32	1		1	1	2			1
39	1	1		1	2					1
44	1		1	1	2					1
5	1		1	1	2					1
31	1	1		1	2				1
21	1		1	1	2					1
14	1	1		1	2				1
20	1	1		1	2					1
17	1		1	1	2					1
19	1	1		1	2					1
6	1		1	1	2					1
2	1	1		1	2					1
8	1	1		1	2					1
15	1	1		1	2					1
22	1		1	1	2					1
2	1		1	1	2.6					1
7	1	1		1	2.6					1
16	1	1		1	3					1
18	1	1		1	3			1
7	1		1	1	3					1
31	1	1		1	3					1
32	1	1		1	3					1
35	1		1	1	3					1
48	1	1		1	3					1
25	1		1	1	3					1
9	1		1	1	3			1
22	1	1		1	3			1
19	1		1	1	3					1
21	1		1	1	3					1
48	1	1		1	3					1
10	1		1	1	3					1
13	1		1	1	3					1
24	1	1		1	3					1
2	1	1		1	3					1
3	1	1		1	3					1
14	1		1	1	3					1
25	1		1	1	3					1
4	1		1	1	3					1
21	1		1	1	3					1
24	1		1	1	3					1
23	1	1		1	3					1
25	1		1	1	3					1
26	1		1	1	3					1
31	1	1		1	3					1
32	1		1	1	3					1
20	1	1		1	3			1
25	1	1		1	3					1
21	1		1	1	3					1
28	1		1	1	3					1
2	1		1	1	3					1
15	1	1		1	3					1
30	1	1		1	3					1
8	1	1		1	3					1
22	1	1		1	3					1
38	1	1		1	3					1
41	1		1	1	3					1
44	1	1		1	3					1
65	1		1	1	3					1
79	1	1		1	3					1
12	1		1	1	3			1
15	1		1	1	3					1
18	1	1		1	3			1
31	1		1	1	3					1
26	1	1		1	3					1
44	1		1	1	3					1
6	1	1		1	3					1
28	1		1	1	3					1
30	1		1	1	3					1
46	1		1	1	3					1
33	1	1		1	3					1
35	1	1		1	3					1
9	1	1		1	3					1
32	1		1	1	3					1
54	1		1	1	3					1
8	1		1	1	3					1
33	1	1		1	3					1
41	1		1	1	3					1
53	1	1		1	3					1
11	1		1	1	3					1
19	1		1	1	3					1
22	1		1	1	3					1
47	1	1		1	3					1
56	1		1	1	3					1
1	1	1		1	3					1
24	1	1		1	3					1
33	1		1	1	3					1
3	1	1		1	3					1
29	1	1		1	3			1
14	1		1	1	3					1
20	1		1	1	3					1
23	1	1		1	3					1
32	1	1		1	3					1
33	1		1	1	3				1
13	1	1		1	3			1
16	1	1		1	3					1
20	1		1	1	3					1
10	1	1		1	3					1
11	1		1	1	3					1
7	1	1		1	3					1
20	1		1	1	3					1
24	1		1	1	3					1
7	1		1	1	3					1
20	1	1		1	3					1
20	1		1	1	3					1
11	1	1		1	3					1
3	1	1		1	3					1
7	1		1	1	3					1
30	1	1		1	3					1
22	1		1	1	3			1
10	1		1	1	3				1
31	1		1	1	3					1
5	1	1		1	3					1
7	1		1	1	3					1
8	1	1		1	3			1
30	1		1	1	3					1
31	1		1	1	3				1
43	1	1		1	3					1
3	1	1		1	3					1
8	1		1	1	3					1
22	1	1		1	3					1
26	1		1	1	3					1
29	1	1		1	3					1
37	1		1	1	3					1
9	1		1	1	3					1
26	1		1	1	3					1
1	1	1		1	3					1
28	1		1	1	3				1
15	1	1		1	3			1
22	1	1		1	3				1
31	1		1	1	3				1
36	1		1	1	3				1
21	1	1		1	3			1
17	1	1		1	3			1
23	1	1		1	3					1
18	1		1	1	3					1
22	1	1		1	3					1
11	1	1		1	3					1
14	1	1		1	3					1
27	1		1	1	3					1
12	1	1		1	3					1
14	1	1		1	3					1
24	1	1		1	3					1
4	1		1	1	3					1
9	1	1		1	3					1
16	1		1	1	3					1
29	1	1		1	3					1
11	1	1		1	3					1
25	1	1		1	3					1
2	1	1		1	3					1
15	1		1	1	3				1
21	1	1		1	3					1
25	1		1	1	3				1
19	1		1	1	3					1
2	1		1	1	4			1
36	1		1	1	4					1
21	1		1	1	4					1
26	1	1		1	4					1
29	1		1	1	4			1
18	1		1	1	4					1
12	1	1		1	4					1
21	1	1		1	4					1
3	1	1		1	4					1
17	1	1		1	4					1
30	1	1		1	4					1
39	1	1		1	4			1
38	1	1		1	4					1
42	1		1	1	4					1
16	1		1	1	4					1
32	1		1	1	4					1
13	1	1		1	4					1
28	1	1		1	4					1
12	1	1		1	4					1
4	1	1		1	4					1
9	1		1	1	4					1
11	1	1		1	4					1
27	1		1	1	4					1
1	1	1		1	4					1
26	1		1	1	4					1
30	1		1	1	4					1
33	1	1		1	4					1
10	1	1		1	4					1
2	1	1		1	4					1
25	1	1		1	4					1
14	1	1		1	4					1
38	1	1		1	4					1
36	1		1	1	4					1
8	1		1	1	4			1
12	1	1		1	4					1
16	1	1		1	4					1
17	1		1	1	4					1
16	1	1		1	4					1
23	1		1	1	4					1
53	1	1		1	4					1
4	1	1		1	4			1
5	1	1		1	4			1
8	1	1		1	4			1
22	1	1		1	4					1
44	1		1	1	4					1
19	1		1	1	4					1
7	1		1	1	4					1
23	1	1		1	4					1
24	1	1		1	4					1
48	1		1	1	4					1
1	1	1		1	4					1
3	1	1		1	4					1
12	1	1		1	4					1
37	1		1	1	4					1
26	1		1	1	4					1
28	1	1		1	4			1
2	1		1	1	4					1
3	1		1	1	4					1
14	1		1	1	4					1
20	1		1	1	4					1
31	1	1		1	4					1
4	1	1		1	4					1
39	1	1		1	4			1
29	1	1		1	4					1
11	1		1	1	4					1
16	1		1	1	4					1
12	1	1		1	4					1
17	1	1		1	4					1
9	1	1		1	4			1
18	1	1		1	4				1
20	1		1	1	4					1
8	1	1		1	4					1
3	1	1		1	4			1
8	1	1		1	4					1
16	1	1		1	4					1
3	1	1		1	4				1
20	1	1		1	4				1
4	1		1	1	4					1
31	1		1	1	4			1
28	1	1		1	4					1
33	1		1	1	4					1
9	1	1		1	4					1
10	1		1	1	4					1
18	1		1	1	4					1
27	1	1		1	4					1
2	1	1		1	4					1
14	1	1		1	4					1
19	1	1		1	4					1
27	1	1		1	4					1
5	1		1	1	4					1
16	1	1		1	4					1
20	1		1	1	4					1
5	1	1		1	4					1
9	1	1		1	4					1
11	1		1	1	4					1
20	1	1		1	4					1
26	1	1		1	4					1
27	1		1	1	4			1
18	1		1	1	4					1
27	1	1		1	4					1
3	1	1		1	4					1
12	1		1	1	4					1
16	1	1		1	4					1
22	1	1		1	4					1
24	1	1		1	4					1
1	1		1	1	4					1
5	1		1	1	4			1
39	1	1		1	4					1
10	1	1		1	4					1
16	1		1	1	4					1
20	1	1		1	4					1
24	1	1		1	4					1
9	1	1		1	4					1
11	1	1		1	4			1
16	1		1	1	4					1
21	1	1		1	4					1
32	1		1	1	4					1
36	1	1		1	4					1
47	1	1		1	4					1
36	1	1		1	4					1
5	1	1		1	4			1
18	1		1	1	4			1
1	1	1		1	4					1
10	1	1		1	4					1
12	1	1		1	4			1
20	1		1	1	4					1
12	1		1	1	4					1
13	1	1		1	4					1
27	1		1	1	4					1
7	1		1	1	4					1
15	1		1	1	4					1
25	1	1		1	4					1
28	1		1	1	4					1
53	1	1		1	4					1
4	1		1	1	4					1
4	1		1	1	4					1
19	1		1	1	4					1
5	1		1	1	4					1
6	1	1		1	4			1
16	1	1		1	4					1
9	1		1	1	4					1
17	1	1		1	4					1
19	1	1		1	4					1
17	1		1	1	4					1
7	1	1		1	4					1
24	1	1		1	4					1
26	1		1	1	4					1
18	1		1	1	4					1
4	1		1	1	4					1
5	1		1	1	4					1
8	1	1		1	4					1
9	1	1		1	4					1
18	1		1	1	4					1
24	1	1		1	4					1
18	1		1	1	4					1
3	1	1		1	5			1
7	1		1	1	5					1
8	1		1	1	5					1
3	1	1		1	5					1
17	1	1		1	5			1
19	1		1	1	5			1
24	1		1	1	5			1
6	1		1	1	5			1
26	1		1	1	5					1
8	1	1		1	5					1
11	1	1		1	5			1
40	1	1		1	5					1
51	1	1		1	5					1
5	1		1	1	5					1
16	1		1	1	5					1
32	1		1	1	5			1
11	1		1	1	5					1
14	1		1	1	5					1
19	1	1		1	5					1
24	1	1		1	5					1
33	1		1	1	5					1
16	1	1		1	5					1
17	1		1	1	5					1
29	1	1		1	5					1
32	1		1	1	5					1
1	1		1	1	5					1
7	1	1		1	5					1
20	1	1		1	5					1
21	1		1	1	5					1
8	1	1		1	5					1
18	1	1		1	5					1
32	1	1		1	5					1
45	1	1		1	5					1
8	1		1	1	5					1
31	1	1		1	5			1
37	1		1	1	5					1
22	1	1		1	5			1
27	1		1	1	5					1
12	1	1		1	5					1
14	1		1	1	5					1
18	1	1		1	5					1
5	1		1	1	5					1
12	1	1		1	5			1
14	1	1		1	5					1
16	1	1		1	5			1
32	1	1		1	5					1
34	1		1	1	5					1
14	1		1	1	5					1
19	1	1		1	5					1
25	1		1	1	5			1
27	1		1	1	5					1
7	1		1	1	5					1
9	1		1	1	5					1
14	1		1	1	5			1
18	1		1	1	5					1
27	1		1	1	5					1
32	1		1	1	5					1
38	1	1		1	5					1
40	1		1	1	5					1
5	1		1	1	5					1
29	1		1	1	5					1
5	1	1		1	5					1
10	1		1	1	5					1
16	1		1	1	5					1
3	1	1		1	5					1
17	1	1		1	5			1
19	1		1	1	5			1
24	1		1	1	5			1
2	1		1	1	5					1
20	1		1	1	5			1
36	1		1	1	5					1
3	1	1		1	5					1
7	1	1		1	5					1
19	1		1	1	5					1
25	1	1		1	5					1
35	1		1	1	5					1
39	1	1		1	5					1
9	1	1		1	5					1
8	1	1		1	5					1
41	1	1		1	5					1
14	1		1	1	5					1
15	1	1		1	5					1
29	1	1		1	5					1
14	1	1		1	5					1
17	1		1	1	5			1
55	1	1		1	5					1
1	1		1	1	5			1
8	1	1		1	5					1
32	1	1		1	5					1
41	1		1	1	5					1
42	1		1	1	5			1
37	1		1	1	5					1
5	1	1		1	5					1
18	1		1	1	5					1
28	1		1	1	5					1
31	1		1	1	5					1
36	1		1	1	5			1
45	1		1	1	5			1
5	1		1	1	5					1
26	1		1	1	5					1
5	1		1	1	5					1
26	1		1	1	5					1
27	1		1	1	5					1
3	1	1		1	5					1
6	1	1		1	5				1
8	1		1	1	5			1
19	1	1		1	5			1
19	1	1		1	5					1
14	1		1	1	5				1
18	1	1		1	5				1
8	1	1		1	5					1
10	1	1		1	5				1
33	1	1		1	5			1
3	1	1		1	5					1
24	1	1		1	5					1
32	1		1	1	5					1
25	1		1	1	5					1
16	1	1		1	5					1
8	1		1	1	5					1
27	1		1	1	5					1
27	1		1	1	5				1
35	1	1		1	5					1
36	1	1		1	5					1
4	1	1		1	5					1
7	1	1		1	5			1
18	1	1		1	5					1
22	1		1	1	5				1
34	1	1		1	5					1
40	1		1	1	5					1
42	1		1	1	5					1
41	1		1	1	5					1
4	1		1	1	5					1
23	1	1		1	5			1
24	1	1		1	5			1
6	1	1		1	5					1
7	1	1		1	5					1
14	1		1	1	5					1
27	1		1	1	5				1
31	1	1		1	5			1
1	1		1	1	5				1
14	1	1		1	5				1
21	1	1		1	5				1
43	1		1	1	5					1
29	1		1	1	5				1
33	1		1	1	5					1
30	1	1		1	5					1
14	1		1	1	5			1
5	1	1		1	5					1
29	1		1	1	5					1
1	1		1	1	5					1
2	1		1	1	5			1
10	1		1	1	5					1
20	1	1		1	5					1
23	1	1		1	5					1
15	1		1	1	5					1
17	1		1	1	5					1
21	1	1		1	5					1
28	1		1	1	5					1
1	1		1	1	5					1
14	1	1		1	5					1
3	1		1	1	5					1
8	1	1		1	5					1
14	1		1	1	5					1
30	1		1	1	5					1
25	1	1		1	5					1
14	1		1	1	5			1
20	1	1		1	5					1
1	1		1	1	5					1
12	1	1		1	5					1
29	1		1	1	6					1
6	1	1		1	6					1
18	1	1		1	6					1
4	1	1		1	6					1
5	1	1		1	6					1
14	1	1		1	6					1
7	1	1		1	6					1
11	1		1	1	6			1
8	1		1	1	6					1
2	1	1		1	6					1
3	1	1		1	6					1
27	1		1	1	6					1
9	1		1	1	6					1
20	1	1		1	6					1
43	1	1		1	6			1
4	1	1		1	6					1
6	1		1	1	6					1
32	1	1		1	6					1
3	1	1		1	6					1
4	1		1	1	6					1
26	1	1		1	6					1
7	1		1	1	6			1
20	1		1	1	6					1
24	1	1		1	6					1
4	1		1	1	6			1
23	1	1		1	6					1
29	1	1		1	6			1
3	1		1	1	6					1
13	1		1	1	6				1
17	1		1	1	6					1
23	1		1	1	6					1
24	1	1		1	6					1
30	1	1		1	6					1
42	1	1		1	6			1
1	1		1	1	6			1
6	1		1	1	6					1
8	1		1	1	6					1
23	1	1		1	6					1
30	1	1		1	6			1
31	1	1		1	6			1
33	1	1		1	6					1
18	1	1		1	6					1
16	1		1	1	6					1
19	1		1	1	6					1
36	1	1		1	6					1
17	1	1		1	6					1
31	1		1	1	6					1
37	1		1	1	6					1
34	1		1	1	6					1
38	1		1	1	6					1
20	1		1	1	6					1
29	1		1	1	6					1
15	1		1	1	6					1
25	1	1		1	6					1
45	1		1	1	6					1
47	1		1	1	6					1
52	1		1	1	6					1
14	1		1	1	6					1
24	1		1	1	6					1
29	1		1	1	6					1
36	1		1	1	6					1
2	1		1	1	6					1
6	1		1	1	6					1
13	1		1	1	6			1
2	1	1		1	6					1
19	1		1	1	6					1
29	1		1	1	6					1
2	1		1	1	6					1
13	1	1		1	6					1
30	1	1		1	6					1
34	1		1	1	6					1
38	1	1		1	6					1
17	1		1	1	6					1
4	1		1	1	6			1
23	1	1		1	6			1
8	1	1		1	6					1
14	1	1		1	6			1
27	1	1		1	6					1
32	1		1	1	6					1
52	1		1	1	6			1
53	1	1		1	6			1
39	1	1		1	6					1
41	1		1	1	6			1
2	1		1	1	6					1
33	1		1	1	6					1
40	1		1	1	6					1
50	1		1	1	6					1
7	1		1	1	6					1
11	1	1		1	6					1
15	1		1	1	6					1
31	1	1		1	6					1
35	1		1	1	6					1
15	1		1	1	6					1
17	1	1		1	6					1
16	1		1	1	6					1
18	1		1	1	6					1
25	1	1		1	6				1
32	1		1	1	6				1
18	1		1	1	6					1
4	1		1	1	6				1
2	1	1		1	6					1
28	1		1	1	6			1
2	1		1	1	6					1
8	1	1		1	6					1
31	1	1		1	6					1
8	1	1		1	6					1
14	1	1		1	6					1
25	1	1		1	6				1
30	1		1	1	6			1
2	1		1	1	6				1
13	1		1	1	6					1
18	1		1	1	6					1
29	1	1		1	6					1
1	1		1	1	6					1
12	1		1	1	6					1
15	1		1	1	6					1
23	1		1	1	6					1
12	1		1	1	6					1
17	1		1	1	6					1
5	1	1		1	6					1
1	1	1		1	6					1
7	1		1	1	6					1
8	1		1	1	6					1
14	1		1	1	6			1
21	1		1	1	6					1
9	1	1		1	6					1
21	1	1		1	6					1
28	1		1	1	6					1
2	1	1		1	6					1
41	1	1		1	6					1
11	1	1		1	6					1
28	1		1	1	6					1
2	1		1	1	6					1
19	1	1		1	6					1
24	1	1		1	6					1
33	1	1		1	6			1
15	1	1		1	6					1
24	1	1		1	6					1
21	1	1		1	6					1
26	1		1	1	6					1
5	1		1	1	6			1
11	1	1		1	6					1
12	1	1		1	6					1
11	1		1	1	6					1
24	1	1		1	6			1
59	1	1		1	6					1
2	1		1	1	6					1
14	1		1	1	6					1
15	1	1		1	6			1
4	1	1		1	6					1
27	1		1	1	6					1
10	1		1	1	6			1
15	1		1	1	6					1
4	1	1		1	6					1
9	1		1	1	6					1
17	1		1	1	6					1
22	1	1		1	6					1
25	1		1	1	6					1
5	1	1		1	6					1
25	1		1	1	6					1
17	1		1	1	6					1
3	1		1	1	6					1
7	1		1	1	6					1
9	1	1		1	6			1
9	1		1	1	6					1
17	1	1		1	6				1
11	1	1		1	7					1
15	1	1		1	7			1
16	1	1		1	7					1
32	1		1	1	7					1
16	1	1		1	7					1
7	1	1		1	7					1
13	1		1	1	7					1
18	1		1	1	7			1
47	1		1	1	7			1
2	1		1	1	7					1
3	1		1	1	7			1
17	1	1		1	7					1
3	1	1		1	7					1
19	1		1	1	7			1
7	1		1	1	7					1
10	1		1	1	7					1
21	1	1		1	7					1
22	1		1	1	7					1
27	1	1		1	7			1
16	1	1		1	7					1
22	1	1		1	7					1
1	1		1	1	7			1
24	1		1	1	7					1
29	1		1	1	7			1
38	1		1	1	7					1
30	1		1	1	7			1
11	1		1	1	7					1
8	1		1	1	7			1
17	1		1	1	7					1
19	1		1	1	7					1
21	1		1	1	7					1
3	1	1		1	7					1
13	1	1		1	7			1
15	1	1		1	7					1
29	1		1	1	7					1
5	1	1		1	7			1
24	1	1		1	7					1
28	1	1		1	7					1
16	1	1		1	7			1
5	1	1		1	7					1
16	1		1	1	7					1
29	1	1		1	7			1
34	1		1	1	7					1
50	1	1		1	7					1
53	1	1		1	7					1
56	1		1	1	7			1
60	1	1		1	7					1
62	1		1	1	7					1
81	1	1		1	7			1
4	1		1	1	7					1
10	1		1	1	7					1
27	1		1	1	7					1
42	1	1		1	7					1
31	1	1		1	7					1
40	1		1	1	7					1
15	1	1		1	7			1
16	1	1		1	7					1
32	1		1	1	7					1
2	1		1	1	7			1
39	1	1		1	7					1
25	1	1		1	7					1
30	1	1		1	7			1
35	1		1	1	7					1
39	1	1		1	7					1
12	1		1	1	7					1
23	1		1	1	7					1
31	1	1		1	7					1
15	1		1	1	7			1
18	1		1	1	7					1
24	1		1	1	7			1
27	1		1	1	7					1
28	1		1	1	7					1
30	1	1		1	7			1
31	1		1	1	7					1
40	1	1		1	7					1
22	1	1		1	7					1
32	1		1	1	7					1
14	1		1	1	7					1
27	1	1		1	7					1
5	1	1		1	7				1
15	1		1	1	7					1
21	1		1	1	7				1
24	1	1		1	7			1
23	1	1		1	7					1
3	1		1	1	7					1
7	1	1		1	7					1
19	1		1	1	7			1
25	1		1	1	7					1
11	1		1	1	7					1
30	1	1		1	7					1
27	1		1	1	7			1
38	1		1	1	7					1
41	1	1		1	7					1
47	1	1		1	7					1
52	1		1	1	7					1
18	1		1	1	7					1
22	1		1	1	7					1
27	1	1		1	7					1
25	1		1	1	7					1
25	1		1	1	7					1
2	1	1		1	7					1
24	1	1		1	7					1
2	1	1		1	7					1
9	1		1	1	7					1
18	1		1	1	7					1
7	1		1	1	7					1
12	1	1		1	7				1
15	1		1	1	7					1
5	1		1	1	7				1
10	1	1		1	7				1
13	1	1		1	7				1
24	1		1	1	7				1
30	1	1		1	7			1
34	1	1		1	7					1
20	1		1	1	7					1
2	1		1	1	7					1
26	1	1		1	7			1
5	1	1		1	7					1
15	1		1	1	7					1
16	1	1		1	7					1
18	1		1	1	7					1
20	1	1		1	7					1
7	1		1	1	7					1
4	1	1		1	7			1
11	1		1	1	7			1
8	1	1		1	7			1
2	1		1	1	7					1
4	1		1	1	7					1
21	1	1		1	7			1
25	1	1		1	7					1
7	1		1	1	7					1
24	1		1	1	7					1
10	1		1	1	7			1
19	1		1	1	7					1
23	1		1	1	7					1
6	1	1		1	7					1
11	1	1		1	7					1
12	1	1		1	7					1
20	1	1		1	7					1
7	1		1	1	7					1
8	1	1		1	7					1
19	1		1	1	7					1
30	1		1	1	7					1
3	1		1	1	7					1
15	1	1		1	7					1
21	1	1		1	7					1
46	1	1		1	7					1
4	1		1	1	7			1
6	1		1	1	7					1
12	1		1	1	7					1
20	1		1	1	7					1
23	1		1	1	7					1
25	1	1		1	7			1
36	1	1		1	7					1
39	1		1	1	7					1
1	1		1	1	7					1
20	1		1	1	7					1
28	1	1		1	7					1
31	1	1		1	7					1
20	1	1		1	7					1
25	1		1	1	7				1
30	1	1		1	7				1
39	1		1	1	7				1
46	1		1	1	7					1
23	1	1		1	7			1
9	1	1		1	7					1
20	1	1		1	7					1
29	1		1	1	7					1
3	1		1	1	7			1
24	1		1	1	7					1
13	1		1	1	7					1
20	1		1	1	7					1
3	1	1		1	7					1
27	1	1		1	7					1
35	1	1		1	7					1
38	1	1		1	7					1
40	1		1	1	7					1
46	1	1		1	7					1
3	1	1		1	7					1
4	1		1	1	7					1
13	1	1		1	7					1
11	1		1	1	7					1
16	1	1		1	7					1
18	1		1	1	7					1
21	1		1	1	7					1
26	1		1	1	7					1
1	1		1	1	7					1
12	1		1	1	7					1
20	1		1	1	7					1
5	1	1		1	7					1
11	1		1	1	7					1
20	1	1		1	7			1
17	1		1	1	7					1
11	1	1		1	7					1
19	1	1		1	7					1
10	1	1		1	7					1
17	1		1	1	8					1
16	1	1		1	8					1
43	1		1	1	8					1
7	1	1		1	8					1
17	1	1		1	8					1
19	1		1	1	8					1
21	1	1		1	8			1
24	1		1	1	8					1
3	1		1	1	8					1
7	1		1	1	8			1
11	1		1	1	8			1
36	1		1	1	8					1
37	1	1		1	8					1
32	1	1		1	8					1
35	1	1		1	8			1
48	1	1		1	8					1
16	1	1		1	8					1
20	1		1	1	8					1
33	1		1	1	8					1
37	1	1		1	8					1
30	1	1		1	8					1
34	1	1		1	8					1
36	1		1	1	8					1
41	1		1	1	8					1
42	1		1	1	8					1
7	1	1		1	8			1
11	1		1	1	8					1
28	1		1	1	8					1
32	1		1	1	8			1
38	1		1	1	8					1
10	1	1		1	8			1
19	1	1		1	8					1
42	1		1	1	8					1
48	1		1	1	8			1
18	1		1	1	8					1
27	1	1		1	8					1
3	1	1		1	8					1
11	1	1		1	8					1
12	1		1	1	8					1
20	1		1	1	8					1
32	1	1		1	8					1
36	1		1	1	8					1
1	1	1		1	8			1
3	1	1		1	8			1
4	1	1		1	8			1
7	1		1	1	8			1
22	1	1		1	8					1
25	1	1		1	8					1
35	1		1	1	8					1
42	1	1		1	8					1
11	1		1	1	8					1
21	1	1		1	8					1
13	1	1		1	8					1
16	1	1		1	8					1
1	1	1		1	8					1
9	1	1		1	8					1
10	1	1		1	8					1
13	1		1	1	8			1
48	1		1	1	8			1
51	1	1		1	8					1
54	1	1		1	8			1
25	1	1		1	8			1
21	1		1	1	8					1
38	1	1		1	8					1
46	1		1	1	8			1
13	1		1	1	8					1
39	1	1		1	8					1
46	1		1	1	8					1
24	1		1	1	8					1
33	1		1	1	8			1
21	1		1	1	8					1
22	1	1		1	8					1
22	1	1		1	8					1
7	1	1		1	8				1
14	1	1		1	8				1
7	1	1		1	8					1
14	1	1		1	8			1
15	1	1		1	8					1
17	1	1		1	8					1
19	1	1		1	8					1
1	1	1		1	8			1
5	1		1	1	8					1
9	1	1		1	8			1
10	1	1		1	8				1
19	1		1	1	8			1
43	1	1		1	8					1
7	1	1		1	8					1
9	1		1	1	8					1
23	1		1	1	8					1
29	1		1	1	8					1
4	1		1	1	8					1
12	1	1		1	8					1
29	1		1	1	8					1
27	1		1	1	8					1
1	1		1	1	8					1
21	1	1		1	8					1
29	1		1	1	8					1
31	1		1	1	8					1
1	1		1	1	8				1
16	1	1		1	8					1
32	1		1	1	8					1
35	1		1	1	8				1
15	1		1	1	8					1
10	1		1	1	8					1
16	1		1	1	8			1
8	1	1		1	8					1
21	1	1		1	8			1
1	1		1	1	8					1
7	1		1	1	8					1
11	1	1		1	8					1
21	1		1	1	8					1
12	1	1		1	8					1
32	1		1	1	8					1
33	1	1		1	8					1
38	1		1	1	8					1
2	1	1		1	8					1
18	1	1		1	8					1
25	1	1		1	8					1
31	1		1	1	8					1
32	1	1		1	8					1
6	1		1	1	8					1
1	1		1	1	8					1
9	1		1	1	8					1
14	1		1	1	8					1
20	1	1		1	8					1
39	1	1		1	8					1
27	1		1	1	8					1
7	1	1		1	8					1
17	1		1	1	8					1
38	1	1		1	8					1
7	1	1		1	8					1
8	1	1		1	8					1
11	1	1		1	8					1
25	1		1	1	8					1
30	1	1		1	8					1
35	1		1	1	8					1
38	1	1		1	8			1
4	1	1		1	8					1
11	1		1	1	8			1
21	1	1		1	8			1
40	1		1	1	8				1
44	1	1		1	8					1
4	1	1		1	8			1
17	1		1	1	8				1
27	1		1	1	8				1
35	1	1		1	8				1
40	1		1	1	8				1
14	1	1		1	8					1
25	1	1		1	8					1
14	1	1		1	8			1
5	1	1		1	8					1
6	1		1	1	8			1
8	1		1	1	8					1
10	1	1		1	8					1
12	1	1		1	8					1
18	1	1		1	8			1
19	1	1		1	8					1
9	1		1	1	8			1
11	1		1	1	8					1
19	1	1		1	8					1
24	1	1		1	8			1
10	1	1		1	8			1
15	1	1		1	8					1
22	1	1		1	8			1
25	1		1	1	8			1
28	1	1		1	8					1
4	1		1	1	8					1
6	1	1		1	8					1
31	1		1	1	8					1
7	1	1		1	8			1
16	1	1		1	8			1
19	1	1		1	8					1
3	1		1	1	8					1
21	1		1	1	8			1
23	1	1		1	8					1
28	1	1		1	8					1
54	1	1		1	8					1
58	1	1		1	8					1
61	1		1	1	8				1
25	1	1		1	8			1
1	1		1	1	8					1
8	1		1	1	8					1
14	1	1		1	8			1
22	1		1	1	8					1
25	1	1		1	8					1
8	1	1		1	8			1
23	1		1	1	8					1
25	1	1		1	8					1
10	1		1	1	8					1
15	1		1	1	8					1
4	1	1		1	8					1
16	1	1		1	8					1
11	1	1		1	8					1
7	1		1	1	8					1
10	1	1		1	8					1
19	1	1		1	8					1
1	1		1	1	8			1
11	1		1	1	8					1
12	1	1		1	8					1
18	1	1		1	8					1
21	1	1		1	8					1
27	1	1		1	8			1
1	1		1	1	8			1
19	1		1	1	8					1
32	1		1	1	8					1
21	1	1		1	8					1
23	1		1	1	8					1
4	1	1		1	8					1
8	1		1	1	8					1
11	1		1	1	8			1
16	1		1	1	8			1
19	1		1	1	8					1
4	1		1	1	8					1
18	1	1		1	8				1
5	1		1	1	8					1
7	1		1	1	8			1
31	1		1	1	9					1
22	1		1	1	9					1
34	1	1		1	9					1
5	1		1	1	9					1
29	1	1		1	9					1
34	1		1	1	9					1
21	1	1		1	9					1
24	1		1	1	9					1
7	1		1	1	9					1
4	1	1		1	9					1
18	1	1		1	9					1
51	1	1		1	9					1
7	1		1	1	9					1
10	1	1		1	9					1
8	1		1	1	9					1
37	1		1	1	9			1
1	1		1	1	9					1
6	1		1	1	9					1
10	1	1		1	9					1
12	1	1		1	9					1
19	1	1		1	9					1
51	1		1	1	9					1
13	1		1	1	9					1
21	1	1		1	9					1
25	1		1	1	9					1
29	1		1	1	9					1
36	1		1	1	9					1
6	1		1	1	9					1
23	1		1	1	9					1
21	1	1		1	9					1
15	1		1	1	9			1
3	1		1	1	9			1
16	1	1		1	9			1
27	1		1	1	9					1
9	1	1		1	9					1
23	1	1		1	9					1
6	1	1		1	9					1
16	1		1	1	9					1
22	1	1		1	9					1
26	1		1	1	9					1
28	1	1		1	9			1
10	1		1	1	9					1
3	1	1		1	9					1
17	1		1	1	9					1
26	1	1		1	9					1
29	1		1	1	9				1
20	1		1	1	9					1
22	1	1		1	9					1
24	1	1		1	9					1
16	1		1	1	9					1
28	1		1	1	9					1
6	1		1	1	9			1
14	1		1	1	9					1
4	1	1		1	9					1
10	1	1		1	9					1
17	1	1		1	9				1
20	1		1	1	9				1
15	1		1	1	9			1
17	1	1		1	9			1
22	1		1	1	9			1
6	1		1	1	9					1
23	1		1	1	9					1
13	1	1		1	9					1
29	1	1		1	9					1
31	1		1	1	9					1
3	1		1	1	9					1
18	1		1	1	9					1
19	1		1	1	9			1
35	1	1		1	9					1
44	1		1	1	9					1
3	1	1		1	9					1
10	1	1		1	9					1
13	1	1		1	9					1
35	1	1		1	9					1
8	1		1	1	9				1
25	1	1		1	9				1
41	1		1	1	9				1
8	1		1	1	9					1
24	1		1	1	9					1
28	1		1	1	9					1
32	1		1	1	9					1
3	1	1		1	9					1
2	1	1		1	9					1
16	1	1		1	9			1
17	1		1	1	9					1
28	1		1	1	9					1
32	1	1		1	9			1
7	1		1	1	9					1
17	1	1		1	9					1
24	1	1		1	9					1
43	1	1		1	9					1
45	1	1		1	9			1
11	1		1	1	9					1
23	1		1	1	9					1
16	1		1	1	9					1
1	1		1	1	9					1
2	1		1	1	9			1
3	1		1	1	9					1
26	1	1		1	9					1
18	1	1		1	9					1
26	1		1	1	9					1
24	1		1	1	9					1
1	1	1		1	9					1
2	1		1	1	9					1
3	1	1		1	9					1
4	1		1	1	9					1
21	1		1	1	9					1
17	1	1		1	9					1
22	1	1		1	9			1
31	1		1	1	9					1
24	1	1		1	9					1
6	1	1		1	9					1
22	1	1		1	9			1
5	1	1		1	9					1
20	1		1	1	9					1
8	1	1		1	9			1
22	1		1	1	9					1
2	1	1		1	9					1
1	1	1		1	10			1
4	1		1	1	10			1
13	1	1		1	10					1
22	1		1	1	10					1
27	1	1		1	10					1
6	1	1		1	10					1
10	1	1		1	10					1
11	1		1	1	10					1
12	1		1	1	10					1
14	1		1	1	10					1
20	1		1	1	10					1
25	1		1	1	10			1
27	1		1	1	10					1
28	1	1		1	10					1
31	1	1		1	10					1
42	1	1		1	10					1
14	1		1	1	10					1
17	1	1		1	10					1
20	1	1		1	10					1
4	1		1	1	10					1
24	1	1		1	10					1
25	1	1		1	10					1
33	1		1	1	10					1
46	1	1		1	10					1
1	1		1	1	10					1
10	1		1	1	10					1
11	1	1		1	10					1
13	1	1		1	10			1
16	1	1		1	10					1
25	1	1		1	10					1
9	1	1		1	10			1
10	1		1	1	10					1
20	1	1		1	10					1
27	1		1	1	10			1
29	1		1	1	10					1
35	1		1	1	10					1
37	1	1		1	10					1
5	1	1		1	10					1
12	1		1	1	10					1
17	1	1		1	10					1
26	1		1	1	10			1
38	1	1		1	10					1
30	1		1	1	10					1
2	1	1		1	10					1
3	1	1		1	10					1
6	1		1	1	10			1
19	1	1		1	10					1
6	1		1	1	10					1
14	1		1	1	10					1
18	1		1	1	10					1
6	1		1	1	10					1
9	1	1		1	10					1
14	1	1		1	10					1
17	1		1	1	10					1
25	1	1		1	10			1
10	1		1	1	10					1
16	1		1	1	10					1
26	1	1		1	10					1
14	1		1	1	10			1
23	1		1	1	10					1
28	1	1		1	10					1
36	1		1	1	10					1
40	1		1	1	10					1
47	1		1	1	10					1
3	1		1	1	10					1
11	1		1	1	10					1
24	1		1	1	10			1
35	1		1	1	10					1
40	1		1	1	10					1
44	1	1		1	10					1
47	1		1	1	10					1
6	1	1		1	10					1
12	1		1	1	10					1
22	1	1		1	10			1
33	1	1		1	10					1
34	1		1	1	10					1
35	1		1	1	10					1
4	1	1		1	10					1
6	1	1		1	10					1
7	1	1		1	10					1
10	1		1	1	10					1
15	1		1	1	10					1
4	1		1	1	10					1
12	1		1	1	10			1
15	1	1		1	10			1
17	1	1		1	10					1
23	1		1	1	10					1
27	1	1		1	10					1
34	1		1	1	10					1
1	1	1		1	10					1
10	1		1	1	10					1
19	1		1	1	10					1
25	1	1		1	10				1
16	1		1	1	10					1
22	1		1	1	10					1
30	1	1		1	10					1
4	1		1	1	10					1
15	1	1		1	10					1
22	1	1		1	10					1
38	1		1	1	10					1
40	1		1	1	10					1
41	1	1		1	10					1
42	1	1		1	10					1
47	1	1		1	10					1
51	1		1	1	10					1
4	1	1		1	10			1
6	1		1	1	10					1
8	1		1	1	10			1
13	1		1	1	10			1
20	1	1		1	10					1
26	1	1		1	10					1
32	1		1	1	10					1
41	1		1	1	10					1
10	1	1		1	10					1
12	1	1		1	10					1
15	1	1		1	10					1
31	1	1		1	10					1
8	1		1	1	10					1
19	1		1	1	10					1
3	1	1		1	10					1
4	1		1	1	10					1
7	1	1		1	10					1
13	1		1	1	10					1
23	1		1	1	10			1
26	1	1		1	10					1
28	1	1		1	10					1
43	1	1		1	10					1
49	1		1	1	10					1
58	1		1	1	10			1
61	1		1	1	10					1
64	1	1		1	10					1
67	1	1		1	10					1
69	1	1		1	10					1
73	1	1		1	10					1
74	1	1		1	10			1
75	1		1	1	10					1
78	1		1	1	10					1
82	1	1		1	10			1
1	1	1		1	10					1
7	1		1	1	10					1
14	1		1	1	10					1
23	1		1	1	10			1
7	1		1	1	10					1
15	1	1		1	10			1
17	1		1	1	10					1
19	1	1		1	10					1
28	1	1		1	10					1
43	1		1	1	10					1
47	1		1	1	10					1
6	1	1		1	10					1
10	1	1		1	10					1
11	1		1	1	10					1
12	1		1	1	10					1
14	1		1	1	10					1
20	1		1	1	10					1
25	1		1	1	10			1
27	1		1	1	10					1
28	1	1		1	10					1
31	1	1		1	10					1
42	1	1		1	10					1
36	1	1		1	10					1
29	1	1		1	10					1
31	1		1	1	10					1
41	1	1		1	10					1
46	1		1	1	10					1
21	1		1	1	10					1
34	1	1		1	10					1
37	1		1	1	10					1
18	1		1	1	10					1
24	1		1	1	10					1
27	1	1		1	10					1
10	1	1		1	10					1
12	1	1		1	10					1
15	1		1	1	10					1
26	1		1	1	10			1
4	1		1	1	10					1
6	1		1	1	10					1
10	1	1		1	10					1
12	1	1		1	10					1
14	1	1		1	10					1
16	1	1		1	10					1
27	1	1		1	10					1
31	1		1	1	10					1
40	1	1		1	10					1
45	1	1		1	10					1
52	1		1	1	10					1
53	1	1		1	10					1
7	1		1	1	10					1
10	1		1	1	10					1
19	1		1	1	10					1
23	1		1	1	10					1
30	1	1		1	10					1
32	1	1		1	10			1
36	1		1	1	10					1
39	1		1	1	10					1
44	1		1	1	10					1
52	1		1	1	10					1
25	1	1		1	10					1
27	1		1	1	10					1
32	1		1	1	10					1
35	1		1	1	10					1
2	1	1		1	10					1
13	1	1		1	10					1
14	1		1	1	10					1
27	1		1	1	10			1
2	1	1		1	10					1
3	1	1		1	10					1
6	1		1	1	10					1
10	1	1		1	10					1
13	1	1		1	10					1
25	1	1		1	10					1
28	1	1		1	10					1
6	1	1	1	2	10					1
15	1	1		1	10					1
16	1		1	1	10			1
26	1	1		1	10					1
33	1		1	1	10				1
46	1	1		1	10					1
29	1		1	1	10					1
6	1		1	1	10					1
15	1		1	1	10					1
26	1		1	1	10					1
28	1	1		1	10			1
30	1	1		1	10			1
36	1	1		1	10			1
43	1		1	1	10					1
45	1		1	1	10					1
22	1	1		1	10					1
23	1	1		1	10					1
6	1		1	1	10					1
34	1		1	1	10					1
4	1		1	1	10			1
20	1		1	1	10					1
4	1		1	1	10			1
11	1		1	1	10					1
21	1		1	1	10					1
13	1		1	1	10				1
15	1	1		1	10				1
22	1	1		1	10				1
30	1	1		1	10					1
21	1		1	1	10					1
1	1		1	1	10			1
20	1	1		1	10					1
2	1	1		1	10			1
1	1	1		1	10					1
8	1		1	1	10					1
38	1		1	1	10			1
44	1	1		1	10					1
1	1	1		1	10					1
6	1	1		1	10					1
26	1	1		1	10					1
19	1		1	1	10			1
14	1	1		1	10					1
28	1		1	1	10					1
29	1		1	1	10					1
8	1		1	1	10					1
24	1		1	1	10					1
23	1		1	1	10					1
31	1	1		1	10					1
34	1	1		1	10				1
36	1	1		1	10			1
3	1		1	1	10					1
4	1	1		1	10					1
7	1		1	1	10					1
9	1	1		1	10					1
14	1	1		1	10					1
8	1		1	1	10					1
12	1	1		1	10					1
22	1		1	1	10					1
7	1		1	1	10			1
13	1	1		1	10					1
15	1		1	1	10					1
23	1		1	1	10			1
1	1	1		1	10			1
4	1		1	1	10					1
18	1	1		1	10					1
34	1		1	1	10					1
40	1		1	1	10					1
41	1	1		1	10					1
8	1		1	1	10					1
19	1		1	1	10					1
1	1	1		1	10					1
14	1	1		1	10			1
16	1		1	1	10					1
21	1	1		1	10					1
24	1		1	1	10			1
26	1		1	1	10				1
29	1	1		1	10					1
10	1		1	1	10					1
22	1		1	1	10					1
30	1		1	1	10					1
32	1		1	1	10					1
8	1		1	1	10					1
10	1		1	1	10					1
22	1		1	1	10					1
26	1		1	1	10					1
41	1	1		1	10					1
10	1		1	1	10					1
13	1	1		1	10			1
16	1		1	1	10					1
18	1		1	1	10					1
27	1	1		1	10					1
30	1	1		1	10				1
19	1		1	1	10					1
37	1	1		1	10					1
17	1		1	1	10			1
29	1		1	1	10				1
2	1		1	1	10				1
11	1	1		1	10				1
20	1	1		1	10				1
37	1	1		1	10				1
4	1		1	1	10					1
22	1		1	1	10					1
6	1		1	1	10					1
19	1	1		1	10					1
21	1		1	1	10					1
26	1	1		1	10					1
30	1		1	1	10					1
32	1	1		1	10					1
14	1		1	1	10					1
1	1	1		1	10					1
2	1		1	1	10			1
5	1		1	1	10					1
7	1		1	1	10			1
8	1	1		1	10					1
9	1		1	1	10					1
12	1	1		1	10					1
16	1		1	1	10					1
17	1	1		1	10					1
22	1		1	1	10					1
23	1		1	1	10					1
5	1	1		1	10					1
8	1	1		1	10			1
14	1	1		1	10					1
16	1		1	1	10					1
25	1		1	1	10					1
27	1	1		1	10					1
3	1		1	1	10			1
9	1		1	1	10					1
19	1	1		1	10					1
21	1	1		1	10			1
26	1	1		1	10			1
2	1	1		1	10					1
11	1	1		1	10					1
4	1	1		1	10					1
16	1		1	1	10			1
37	1		1	1	10					1
57	1		1	1	10					1
90	1		1	1	10				1
7	1		1	1	10					1
30	1	1		1	10					1
17	1	1		1	10					1
19	1		1	1	10					1
11	1	1		1	10					1
13	1		1	1	10					1
13	1		1	1	10					1
7	1		1	1	10					1
1	1		1	1	10					1
3	1		1	1	10					1
12	1	1		1	10					1
14	1		1	1	10			1
16	1	1		1	10					1
7	1	1		1	10					1
9	1	1		1	10			1
13	1		1	1	10					1
21	1		1	1	10			1
24	1	1		1	10					1
27	1		1	1	10					1
30	1		1	1	10					1
5	1	1		1	10					1
6	1		1	1	10					1
7	1	1		1	10					1
1	1		1	1	10					1
6	1	1		1	10					1
3	1		1	1	10					1
15	1	1		1	10			1
19	1	1		1	10			1
32	1	1		1	10					1
14	1		1	1	10					1
28	1		1	1	10					1
30	1		1	1	10					1
2	1	1		1	10					1
3	1	1		1	10					1
4	1		1	1	10					1
7	1	1		1	10					1
9	1	1		1	10					1
12	1		1	1	10					1
13	1		1	1	10					1
15	1		1	1	10					1
18	1		1	1	10					1
20	1		1	1	10					1
23	1	1		1	10					1
24	1	1		1	10					1
27	1		1	1	10					1
28	1		1	1	10					1
30	1		1	1	10					1
33	1	1		1	10					1
1	1	1		1	10			1
13	1		1	1	10					1
14	1		1	1	10					1
23	1	1		1	10			1
6	1		1	1	10			1
9	1		1	1	10					1
15	1	1		1	10					1
5	1		1	1	11			1
6	1	1		1	11			1
19	1		1	1	11					1
24	1		1	1	11					1
2	1		1	1	11					1
23	1		1	1	11					1
30	1		1	1	11					1
44	1		1	1	11					1
45	1		1	1	11					1
23	1	1		1	11					1
3	1	1		1	11					1
22	1		1	1	11					1
23	1	1		1	11			1
34	1	1		1	11					1
6	1	1		1	11					1
7	1	1		1	11					1
11	1		1	1	11					1
13	1		1	1	11					1
15	1		1	1	11					1
26	1		1	1	11			1
14	1	1		1	11					1
2	1	1		1	11					1
8	1		1	1	11				1
13	1	1		1	11					1
15	1	1		1	11					1
19	1	1		1	11					1
2	1	1		1	11					1
12	1		1	1	11					1
18	1		1	1	11					1
3	1		1	1	11					1
16	1		1	1	11					1
35	1	1		1	11					1
46	1	1		1	11					1
13	1	1		1	11					1
15	1		1	1	11			1
17	1		1	1	11					1
19	1		1	1	11					1
26	1		1	1	11					1
29	1		1	1	11					1
34	1		1	1	11			1
39	1	1		1	11					1
41	1		1	1	11					1
5	1		1	1	11					1
14	1		1	1	11					1
23	1		1	1	11					1
16	1		1	1	11					1
10	1		1	1	11					1
3	1	1		1	11					1
13	1		1	1	11					1
14	1	1		1	11					1
18	1		1	1	11					1
21	1	1		1	11					1
2	1		1	1	11					1
5	1	1		1	11					1
5	1	1		1	11					1
10	1		1	1	11					1
3	1		1	1	11					1
13	1		1	1	11			1
33	1	1		1	11					1
36	1	1		1	11					1
38	1		1	1	11					1
43	1	1		1	11					1
16	1	1		1	11			1
23	1		1	1	11			1
35	1		1	1	11					1
20	1	1		1	11					1
29	1		1	1	11					1
35	1		1	1	11					1
5	1		1	1	11					1
7	1	1		1	11					1
9	1	1		1	11					1
11	1		1	1	11			1
12	1		1	1	11					1
30	1	1		1	11					1
52	1		1	1	11					1
54	1		1	1	11			1
76	1	1		1	11					1
8	1		1	1	11			1
9	1	1		1	11					1
22	1	1		1	11			1
28	1		1	1	11					1
35	1		1	1	11					1
39	1	1		1	11					1
49	1	1		1	11					1
8	1	1		1	11					1
11	1		1	1	11			1
29	1	1		1	11					1
32	1	1		1	11					1
46	1		1	1	11			1
13	1	1		1	11			1
30	1	1		1	11					1
5	1		1	1	11					1
13	1	1		1	11					1
24	1		1	1	11					1
11	1	1		1	11					1
20	1		1	1	11					1
32	1	1		1	11					1
38	1		1	1	11					1
43	1	1		1	11					1
45	1	1		1	11					1
1	1		1	1	11					1
8	1	1		1	11					1
13	1		1	1	11					1
23	1	1		1	11					1
25	1		1	1	11					1
38	1		1	1	11					1
44	1	1		1	11					1
4	1	1		1	11					1
6	1		1	1	11					1
10	1		1	1	11					1
16	1	1		1	11					1
17	1		1	1	11					1
5	1		1	1	11					1
20	1	1		1	11					1
31	1		1	1	11					1
14	1	1		1	11					1
5	1		1	1	11					1
21	1	1		1	11					1
30	1		1	1	11					1
6	1		1	1	11					1
8	1		1	1	11			1
9	1		1	1	11					1
17	1	1		1	11					1
28	1	1		1	11			1
10	1	1		1	11			1
13	1	1		1	11					1
17	1		1	1	11					1
44	1		1	1	11					1
23	1		1	1	11			1
52	1	1		1	11			1
3	1	1		1	11					1
14	1	1		1	11			1
15	1	1		1	11					1
21	1	1		1	11					1
25	1		1	1	11					1
43	1	1		1	11					1
8	1	1		1	11					1
26	1		1	1	11				1
9	1		1	1	11				1
20	1	1		1	11					1
23	1		1	1	11				1
22	1		1	1	11					1
30	1		1	1	11					1
4	1	1		1	11					1
5	1	1		1	11					1
28	1	1		1	11					1
25	1	1		1	11				1
10	1	1		1	11					1
13	1	1		1	11					1
21	1	1		1	11					1
27	1		1	1	11					1
30	1		1	1	11				1
8	1		1	1	11					1
9	1	1		1	11			1
13	1		1	1	11			1
5	1	1		1	11					1
14	1		1	1	11					1
19	1	1		1	11			1
21	1		1	1	11					1
24	1	1		1	11					1
31	1	1		1	11					1
18	1	1		1	11					1
28	1		1	1	11			1
43	1	1		1	11					1
2	1		1	1	11					1
34	1		1	1	11				1
39	1	1		1	11				1
3	1		1	1	11			1
13	1		1	1	11					1
17	1	1		1	11			1
30	1		1	1	11					1
12	1		1	1	11			1
13	1		1	1	11			1
18	1		1	1	11					1
31	1		1	1	11					1
18	1	1		1	11					1
20	1	1		1	11					1
48	1	1		1	11					1
6	1	1		1	11					1
12	1	1		1	11					1
5	1		1	1	11					1
8	1		1	1	11			1
12	1		1	1	11			1
18	1	1		1	11					1
22	1		1	1	11					1
24	1	1		1	11					1
12	1		1	1	11			1
4	1	1		1	11			1
7	1	1		1	11					1
14	1	1		1	11					1
9	1	1		1	11					1
10	1		1	1	11					1
5	1		1	1	11					1
21	1		1	1	11					1
23	1		1	1	11					1
6	1		1	1	11					1
10	1		1	1	11					1
13	1	1		1	11					1
16	1	1		1	11					1
11	1		1	1	11					1
16	1	1		1	11					1
20	1		1	1	11					1
10	1		1	1	11.6					1
19	1		1	1	11.6					1
9	1		1	1	12					1
10	1		1	1	12					1
14	1	1		1	12					1
17	1	1		1	12					1
28	1	1		1	12					1
39	1	1		1	12					1
9	1		1	1	12					1
35	1		1	1	12					1
15	1		1	1	12					1
21	1	1		1	12					1
9	1	1		1	12					1
15	1	1		1	12					1
17	1	1		1	12					1
22	1	1		1	12					1
[truncated: 1,607 more rows]
[truncated: 3 more columns]

## Sheet: Tigray
										Data of Children (Tigray 2013)
S.No		Gender			(Age) Record age in years - exact or estimate	(HIV status) of child					Enroled	Not Enroled	On ART	Years on ART
		Male	Female			HIV +			Unknown	HIV -
393	1		1		0.0833333					1					Abeba G/sillassie
394	1	1			0.0833333					1					Abeba G/sillassie
767	1		1		0.25					1					Abeba G/sillassie
1580	1	1			0.25					1					Abeba G/sillassie
1901	1	1			0.25					1					Abeba G/sillassie
508	1				0.416667					1					Abeba G/sillassie
511	1	1			0.416667					1					Abeba G/sillassie
1933	1		1		0.416667				1						Abeba G/sillassie
1160	1		1		0.5					1					Abeba G/sillassie
1621	1		1		0.5					1					Abeba G/sillassie
768	1	1			0.583333					1					Abeba G/sillassie
905	1		1		0.666667					1					Abeba G/sillassie
1297	1	1			0.666667					1					Abeba G/sillassie
1303	1		1		0.666667					1					Abeba G/sillassie
1312	1		1		0.666667					1					Abeba G/sillassie
2114	1	1			0.666667			1			1				Abeba G/sillassie
1375	1	1			0.75					1					Abeba G/sillassie
90	1	1			1					1					Abeba G/sillassie
101	1	1			1					1					Abeba G/sillassie
133	1	1			1					1					Abeba G/sillassie
169	1		1		1					1					Abeba G/sillassie
170	1	1			1					1					Abeba G/sillassie
299	1		1		1					1					Abeba G/sillassie
302	1		1		1					1					Abeba G/sillassie
353	1	1			1				1						Abeba G/sillassie
381	1		1		1					1					Abeba G/sillassie
503	1		1		1					1					Abeba G/sillassie
525	1	1			1					1					Afera G/Mariam
555	1	1			1					1					Afera G/Mariam
579	1	1			1					1					Afera G/Mariam
580	1	1			1			1			1		1	20/5/2005	Afera G/Mariam
605	1		1		1				1						Afera G/Mariam
645	1	1			1					1					Afera G/Mariam
647	1	1			1				1						Afera G/Mariam
699	1		1		1					1					Afera G/Mariam
748	1		1		1					1					Afera G/Mariam
831	1		1		1					1					Afera G/Mariam
848	1	1			1					1					Afera G/Mariam
883	1	1			1					1					Afera G/Mariam
890	1	1			1					1					Afera G/Mariam
928	1		1		1					1					Afera G/Mariam
948	1		1		1					1					Afera G/Mariam
957	1		1		1					1					Afera G/Mariam
967	1		1		1					1					Akberet Bihon
978	1		1		1					1					Akberet Bihon
1052	1	1			1					1					Akberet Bihon
1057	1		1		1					1					Akberet Bihon
1091	1		1		1					1					Akberet Bihon
1118	1	1			1					1					Akberet Bihon
1145	1	1			1					1					Akberet Bihon
1167	1		1		1			1			1		1	2000-02-02	Akberet Bihon
1200	1		1		1					1					Akberet Bihon
1231	1	1			1					1					Akberet Bihon
1260	1		1		1					1					Akberet Bihon
1322	1		1		1					1					Akberet Bihon
1388	1		1		1					1					Akberet Bihon
1389	1	1			1					1					Akberet Bihon
1424	1		1		1					1					Akberet Bihon
1520	1	1			1				1						Akberet Bihon
1567	1		1		1					1					Akberet Bihon
1624	1	1			1					1					Akberet Bihon
1637	1		1		1					1					Akberet Bihon
1651	1	1			1					1					Akberet Bihon
1653	1	1			1					1					Akberet Bihon
1668	1	1			1					1					Akberet Bihon
1674	1		1		1					1					Akberet Bihon
1716	1		1		1				1						Akberet Bihon
1736	1	1			1					1					Akberet Bihon
1754	1	1			1					1					Akberet Bihon
1760	1		1		1					1					Akberet Bihon
1786	1	1			1					1					Alem Abraha
1789	1	1			1					1					Alem Abraha
1864	1		1		1					1					Alem Abraha
1892	1		1		1					1					Alem Abraha
1899	1	1			1					1					Alem Abraha
1909	1		1		1					1					Alem Abraha
1912	1		1		1					1					Alem Abraha
1920	1		1		1					1					Alem Abraha
1958	1	1			1					1					Alem Abraha
1966	1		1		1					1					Alem Abraha
2093	1		1		1					1					Alem Abraha
2098	1	1			1			1			1		1	3	Alem Abraha
62	1		1		2					1					Tiblets Muruts
999	1	1			1.5					1					Alem Abraha
1932	1		1		1.9					1					Alem Abraha
120	1		1		2					1					Alem Abraha
123	1	1			2					1					Alem Abraha
158	1		1		2					1					Alem Abraha
162	1		1		2					1					Alem Abraha
194	1	1			2					1					Alem Abraha
235	1	1			2			1			1		1	2003-06-04	Alem Abraha
236	1		1		2					1					Alem Abraha
251	1	1			2					1					Alem Abraha
261	1		1		2					1					Alem Abraha
276	1		1		2					1					Alem Abraha
277	1		1		2					1					Alem Abraha
297	1		1		2					1					Alem Abraha
304	1		1		2					1					Alem Abraha
378	1		1		2					1					Alem Abraha
403	1	1			2					1					Alem Abraha
408	1	1			2					1					Alem Abraha
414	1		1		2					1					Alem Abraha
428	1	1			2					1					Alem Abraha
552	1	1			2					1					Alem Abraha
613	1		1		2					1					Alem Abraha
618	1		1		2				1						Alem Abraha
688	1		1		2					1					Alem Abraha
713	1	1			2					1					Alem Abraha
724	1		1		2					1					Alem Abraha
733	1	1			2					1					Alem Abraha
735	1		1		2					1					Alem Abraha
747	1	1			2					1					Alem Abraha
751	1		1		2					1					Alem Abraha
764	1	1			2			1			1		1	2000-03-04	Alem Abraha
773	1		1		2					1					Alem Abraha
776	1	1			2					1					Alem Abraha
789	1	1			2					1					Alem Abraha
790	1	1			2					1					Alem Abraha
803	1		1		2			1			1		1	2002-07-10	Alem Abraha
819	1		1		2					1					Alem Abraha
828	1		1		2					1					Alemash Negash
836	1	1			2					1					Alemash Negash
847	1		1		2					1					Alemash Negash
887	1	1			2					1					Alemash Negash
904	1	1			2					1					Alemash Negash
920	1		1		2					1					Alemash Negash
927	1		1		2					1					Alemash Negash
934	1	1			2				1						Alemash Negash
947	1	1			2					1					Alemash Negash
959	1	1			2					1					Alemash Negash
1030	1	1			2					1					Alemash Negash
1102	1		1		2					1					Alemash Negash
1105	1	1			2					1					Alemash Negash
1176	1		1		2					1					Alemash Negash
1241	1		1		2					1					Alemash Negash
1243	1		1		2					1					Alemash Negash
1320	1	1			2					1					Alemash Negash
1325	1	1			2					1					Alemash Negash
1328	1		1		2					1					Alemash Negash
1332	1		1		2					1					Alemash Negash
1347	1	1			2					1					Alemash Negash
1428	1	1			2				1						Alemash Negash
1445	1		1		2					1					Alemash Negash
1450	1	1			2					1					Alemash Negash
1460	1	1			2					1					Alemash Negash
1464	1		1		2				1						Alemash Negash
1477	1		1		2					1					Alemash Negash
1478	1		1		2					1					Alemash Negash
1514	1		1		2				1						Alemash Negash
1527	1	1			2					1					Alemnesh Weldie
1561	1	1			2					1					Alemnesh Weldie
1579	1		1		2					1					Alemnesh Weldie
1583	1		1		2					1					Alemnesh Weldie
1597	1		1		2					1					Alemnesh Weldie
1609	1		1		2					1					Alemnesh Weldie
1636	1	1			2					1					Alemnesh Weldie
1673	1		1		2					1					Alemnesh Weldie
1690	1	1			2					1					Alemnesh Weldie
1794	1		1		2					1					Alemnesh Weldie
1834	1		1		2					1					Alemnesh Weldie
1841	1	1			2					1					Alemnesh Weldie
1894	1	1			2					1					Alemnesh Weldie
1907	1		1		2					1					Alemnesh Weldie
1913	1		1		2					1					Alemnesh Weldie
1938	1	1			2					1					Alemnesh Weldie
1941	1	1			2					1					Alemnesh Weldie
1970	1		1		2					1					Alemnesh Weldie
1989	1		1		2			1			1		1	17/04/2004	Alemnesh Weldie
1996	1		1		2				1						Almaz Baireu
2008	1		1		2					1					Almaz Baireu
2039	1		1		2				1						Almaz Baireu
2130	1		1		2					1					Almaz Baireu
2132	1	1			2					1					Almaz Baireu
2147	1		1		2					1					Almaz Baireu
2149	1		1		2					1					Almaz Baireu
2154	1	1			2					1					Almaz Baireu
21	1		1		3					1					Almaz Baireu
40	1	1			3					1					Almaz Baireu
45	1	1			3					1					Almaz Baireu
47	1		1		3					1					Almaz Baireu
138	1	1			3					1					Almaz Baireu
145	1		1		3					1					Almaz Baireu
150	1	1			3					1					Almaz Baireu
156	1		1		3					1					Almaz Baireu
191	1	1			3					1					Almaz Solomon
212	1	1			3					1					Almaz Solomon
233	1		1		3					1					Almaz Solomon
239	1		1		3					1					Almaz Solomon
262	1	1			3					1					Almaz Solomon
268	1	1			3					1					Almaz Solomon
280	1	1			3					1					Almaz Solomon
293	1		1		3					1					Almaz Solomon
341	1	1			3			1			1				Almaz Solomon
348	1	1			3			1			1				Almaz Solomon
382	1		1		3					1					Almaz Solomon
401	1	1			3					1					Almaz Solomon
416	1		1		3					1					Almaz Solomon
455	1	1			3					1				2001-10-01	Almaz Solomon
460	1	1			3					1					Almaz Solomon
502	1		1		3					1					Almaz Solomon
554	1		1		3					1					Almaz Solomon
599	1		1		3				1						Almaz Solomon
611	1	1			3					1					Almaz Solomon
616	1		1		3			1							Almaz Solomon
678	1		1		3					1					Almaz Solomon
775	1	1			3					1					Almaz Solomon
780	1	1			3					1					Almaz Solomon
827	1	1			3				1						Almaz Solomon
832	1	1			3					1					Almaz Solomon
841	1		1		3					1					Almaz Solomon
875	1		1		3					1					Almaz Solomon
881	1		1		3					1					Aregash G/Kidan
884	1	1			3			1			1		1	2003-10-03	Aregash G/Kidan
897	1	1			3					1					Aregash G/Kidan
898	1		1		3					1					Aregash G/Kidan
906	1	1			3					1					Aregash G/Kidan
917	1	1			3				1						Aregash G/Kidan
1033	1	1			3					1					Aregash G/Kidan
1083	1	1			3					1					Aregash G/Kidan
1096	1		1		3					1					Aregash G/Kidan
1192	1	1			3					1					Aregash G/Kidan
1269	1		1		3					1					Aregash G/Kidan
1307	1	1			3					1					Aregash G/Kidan
1308	1	1			3					1					Aregash G/Kidan
1329	1		1		3					1					Aregash G/Kidan
1349	1		1		3					1					Aregash G/Kidan
1354	1		1		3					1					Aregash G/Kidan
1362	1	1			3					1					Aregash G/Kidan
1371	1	1			3					1					Aregash G/Kidan
1418	1	1			3					1					Aregash G/Kidan
1431	1	1			3					1					Aregash G/Kidan
1440	1	1			3					1					Aregash G/Kidan
1452	1		1		3			1			1		1	1	Aregash G/Kidan
1457	1		1		3					1					Aregash G/Kidan
1472	1	1			3					1					Aregash G/Kidan
1479	1		1		3					1					Aregash G/Kidan
1485	1		1		3					1					Aregash G/Kidan
1488	1		1		3					1					Aregash G/Kidan
1625	1		1		3					1					Aregash G/Kidan
1638	1	1			3					1					Aregash G/Kidan
1656	1	1			3					1					Aregash G/Kidan
1665	1	1			3			1			1		1	17/8/2004	Aregash G/Kidan
1683	1		F		3					1					Aregash G/Kidan
1728	1	1			3					1					Aregash G/Kidan
1753	1		1		3					1					Aregash G/Kidan
1768	1	1			3					1					Aregash G/Kidan
1785	1	1			3					1					Aregash G/Kidan
1797	1	1			3					1					Aregash G/Kidan
1798	1	1			3					1					Aregash G/Kidan
1865	1	1			3					1					Aregash G/Kidan
1923	1		1		3					1					Aregash G/Kidan
2017	1		1		3					1					Aregash G/Kidan
2058	1	1			3					1					Aregash G/Kidan
91	1	1			4					1					Aregash G/Kidan
106	1		1		4					1					Aregash G/Kidan
126	1		1		4					1					Aregash G/Kidan
136	1	1			4					1					Aregawit Tesfay
143	1		1		4					1					Aregawit Tesfay
202	1		1		4					1					Aregawit Tesfay
215	1	1			4			1			1		1	20/3/6/2002	Aregawit Tesfay
218	1	1			4					1					Aregawit Tesfay
222	1	1			4					1					Aregawit Tesfay
303	1		1		4					1					Aregawit Tesfay
305	1		1		4					1					Aregawit Tesfay
308	1	1			4			1			1				Aregawit Tesfay
310	1		1		4			1			1				Aregawit Tesfay
329	1	1			4					1					Asefu Kiros
367	1		1		4					1					Asefu Kiros
391	1		1		4					1					Asefu Kiros
407	1		1		4					1					Asefu Kiros
425	1	1			4					1					Asefu Kiros
451	1	1			4					1					Asefu Kiros
468	1	1			4					1					Asefu Kiros
476	1		1		4					1					Asefu Kiros
478	1	1			4					1					Asefu Kiros
489	1	1			4					1					Asefu Kiros
496	1	1			4					1					Asefu Kiros
499	1	1			4					1					Asefu Kiros
504	1		1		4					1					Asefu Kiros
547	1		1		4					1					Asefu Kiros
583	1		1		4					1					Asefu Kiros
642	1		1		4					1					Asefu Kiros
682	1	1			4					1					Asefu Kiros
685	1		1		4					1					Asefu Kiros
700	1		1		4			1			1		1	2001 E.C	Asefu Kiros
728	1	1			4					1					Atsede Maru
769	1		1		4					1					Atsede Maru
778	1		1		4					1					Atsede Maru
793	1	1			4					1					Atsede Maru
818	1	1			4					1					Atsede Maru
922	1	1			4					1					Atsede Maru
955	1		1		4					1					Atsede Maru
977	1	1			4					1					Atsede Maru
1004	1		1		4					1					Atsede Maru
1008	1	1			4					1					Atsede Maru
1028	1	1			4					1					Atsede Maru
1086	1	1			4					1					Atsede Maru
1097	1		1		4					1					Atsede Maru
1138	1	1			4					1					Atsede Maru
1204	1		1		4					1					Atsede Maru
1226	1	1			4					1					Atsede Maru
1247	1		1		4					1					Atsede Maru
1272	1	1			4					1					Atsede Maru
1274	1		1		4					1					Atsede Maru
1276	1	1			4			1			1		1	23/5/2001	Atsede Maru
1298	1	1			4					1					Aworu Tekel
1353	1		1		4					1					Aworu Tekel
1396	1		1		4					1					Aworu Tekel
1401	1	1			4					1					Aworu Tekel
1429	1	1			4					1					Aworu Tekel
1433	1	1			4					1					Aworu Tekel
1474	1	1			4					1					Aworu Tekel
1493	1	1			4					1					Aworu Tekel
1515	1	1			4				1						Aworu Tekel
1558	1	1			4					1					Aworu Tekel
1565	1	1			4					1					Aworu Tekel
1571	1		1		4					1					Aworu Tekel
1573	1		1		4					1					Aworu Tekel
1584	1	1			4					1					Aworu Tekel
1587	1	1			4					1					Aworu Tekel
1598	1		1		4					1					Aworu Tekel
1610	1		1		4					1					Aworu Tekel
1619	1		1		4					1					Aworu Tekel
1632	1		1		4					1					Awotash Ayalew
1640	1	1			4					1					Awotash Ayalew
1721	1		1		4					1					Awotash Ayalew
1735	1	1			4			1			1		1	?	Awotash Ayalew
1749	1	1			4					1					Awotash Ayalew
1750	1	1			4					1					Awotash Ayalew
1778	1	1			4					1					Awotash Ayalew
1779	1		1		4					1					Awotash Ayalew
1793	1	1	1		4					1					Awotash Ayalew
1818	1		1		4					1					Awotash Ayalew
1821	1		1		4					1					Awotash Ayalew
1862	1	1			4					1					Awotash Ayalew
1866	1	1			4					1					Awotash Ayalew
1870	1		1		4					1					Awotash Ayalew
1876	1	1			4			1			1		1	27/7/2000	Awotash Ayalew
1896	1	1			4					1					Awotash Ayalew
1928	1		1		4			1			1		1	26/10/2000	Awotash Ayalew
1936	1	1			4					1					Awotash Ayalew
1946	1		1		4					1					Awotash Ayalew
1964	1		1		4					1					Awotash Ayalew
1997	1		1		4					1					Awotash Ayalew
2014	1	1			4			1			1			2002-05-12	Awotash Ayalew
2021	1		1		4					1					Awotash Ayalew
2022	1		1		4					1					Awotash Ayalew
2121	1	1			4					1					Awotash Ayalew
2127	1	1			4					1					Awotash Ayalew
5	1		1		5					1					Awotash Ayalew
32	1		1		5					1					Awotash Ayalew
65	1		1		5			1			1		1	11/9/2001 E.C	Awotash Ayalew
105	1		1		5					1					Awotash Ayalew
153	1	1			5					1					Awotash Ayalew
161	1		1		5					1					Awotash Ayalew
164	1		1		5					1					Awotash Ayalew
187	1		1		5					1					Awotash Ayalew
196	1	1			5					1					Awotash Ayalew
224	1	1			5					1					Awotash Ayalew
225	1	1			5					1					Azeb G/Mariam
298	1	1			5					1					Azeb G/Mariam
326	1	1			5					1					Azeb G/Mariam
330	1	1			5					1					Azeb G/Mariam
349	1	1			5					1					Azeb G/Mariam
371	1		1		5			1			1		1	13/10/202	Azeb G/Mariam
412	1		1		5					1					Azeb G/Mariam
419	1		1		5					1					Azeb G/Mariam
449	1	1			5					1					Azeb G/Mariam
527	1	1			5					1					Azeb G/Mariam
528	1	1			5			1						16/7/2003	Azeb G/Mariam
534	1	1			5					1					Azeb G/Mariam
559	1	1			5					1					Azeb G/Mariam
568	1	1			5					1					Azeb G/Mariam
581	1	1			5					1					Azeb G/Mariam
591	1	1			5				1						Azeb G/Mariam
614	1	1			5					1					Azeb Hailu
638	1		1		5			1			1			4	Azeb Hailu
643	1		1		5					1					Azeb Hailu
650	1		1		5					1					Azeb Hailu
657	1		1		5					1					Azeb Hailu
695	1	1			5					1					Azeb Hailu
703	1		1		5					1					Azeb Hailu
711	1	1			5					1					Azeb Hailu
734	1	1			5					1					Azeb Hailu
750	1	1			5					1					Azeb Hailu
777	1	1			5					1					Azeb Hailu
855	1	1			5					1					Azeb Hailu
878	1	1			5			1			1		1	27/8/2002	Azenegash Tekele
888	1	1			5					1					Azenegash Tekele
895	1	1			5					1					Azenegash Tekele
902	1	1			5					1					Azenegash Tekele
930	1		F		5			1			1		1	24/9/2001	Azenegash Tekele
935	1	1			5					1					Azenegash Tekele
943	1	1			5					1					Azenegash Tekele
949	1	1			5					1					Azenegash Tekele
958	1		1		5					1					Azenegash Tekele
964	1	1			5					1					Azenegash Tekele
1017	1	1			5					1					Azenegash Tekele
1026	1	1			5					1					Azenegash Tekele
1048	1	1			5					1					Azenegash Tekele
1053	1	1			5					1					Azenegash Tekele
1108	1		1		5					1					Azenegash Tekele
1215	1	1			5					1					Azenegash Tekele
1314	1	1			5					1					Azenegash Tekele
1317	1	1			5					1					Azenegash Tekele
1358	1		1		5					1					Azenegash Tekele
1377	1		1		5					1					Azenegash Tekele
1384	1	1			5					1					Azenegash Tekele
1385	1	1			5					1					Azenegash Tekele
1397	1		1		5			1			1			3	Azenegash Tekele
1400	1	1			5					1					Azenegash Tekele
1408	1		1		5					1					Azenegash Tekele
1421	1	1			5					1					Azenegash Tekele
1422	1	1			5					1					Azenegash Tekele
1435	1	1			5					1					Azenegash Tekele
1438	1	1			5					1					Azenegash Tekele
1444	1	1			5			1			1		1	1	Azenegash Tekele
1462	1		1		5					1					Azenegash Tekele
1532	1	1			5					1					Azenegash Tekele
1540	1	1			5					1					Azenegash Tekele
1541	1	1			5					1					Azenegash Tekele
1547	1	1			5					1					Azenegash Tekele
1555	1	1			5					1					Azenegash Tekele
1633	1	1			5					1					Azenegash Tekele
1732	1		1		5					1					Azenegash Tekele
1739	1		1		5					1					Azenegash Tekele
1745	1		1		5					1					Azenegash Tekele
1756	1	1			5					1					Azenegash Tekele
1783	1		1		5					1					Azenegash Tekele
1844	1		1		5					1					Azmera G/Medhin
1886	1	1			5					1					Azmera G/Medhin
1906	1	1			5					1					Azmera G/Medhin
1921	1	1			5					1					Azmera G/Medhin
1947	1		1		5					1					Azmera G/Medhin
1995	1	1			5				1						Azmera G/Medhin
2016	1		1		5					1					Azmera G/Medhin
2042	1		1		5					1					Azmera G/Medhin
2097	1		1		5					1					Azmera G/Medhin
2145	1		1		5					1					Azmera G/Medhin
17	1	1			6					1					Azmera G/Medhin
41	1	1			6					1					Azmera G/Medhin
42	1	1			6					1					Azmera G/Medhin
66	1		1		6			1			1		1	7/03/2002 E.C	Azmera G/Medhin
94	1	1			6					1					Azmera G/Medhin
142	1		1		6					1					Azmera G/Medhin
148	1	1			6					1					Azmera G/Medhin
166	1		1		6					1					Belaynesh Adem
188	1	1			6					1					Belaynesh Adem
219	1	1			6					1					Belaynesh Adem
221	1		1		6					1					Belaynesh Adem
314	1	1			6			1					1	2003-09-05	Belaynesh Adem
320	1		1		6					1					Belaynesh Adem
324	1	1			6					1					Belaynesh Adem
338	1	1			6					1					Belaynesh Adem
345	1	1			6			1			1				Belaynesh Adem
463	1		1		6					1					Belaynesh Adem
507	1		1		6					1					Belaynesh Adem
529	1	1			6			1							Belaynesh Adem
535	1		1		6					1					Belaynesh Adem
558	1		1		6					1					Belaynesh Adem
588	1		1		6				1						Belaynesh Adem
610	1		1		6			1			1		1	20/5/2001	Belaynesh Adem
612	1	1			6			1						15/12/2002	Belaynesh Adem
625	1		1		6			1						2005-09-07	Belaynesh Adem
646	1	1			6					1					Belaynesh Adem
730	1	1			6					1					Belaynesh Adem
749	1		1		6					1					Belaynesh Adem
762	1	1			6					1					Belaynesh Adem
771	1	1			6					1					Belaynesh Adem
811	1	1			6					1					Belaynesh Adem
833	1		1		6					1					Belaynesh Adem
840	1		1		6			1			1		1	16/12/2000	Belaynesh Adem
846	1		1		6			1			1		1	16/11/2002	Belaynesh Adem
882	1	1			6					1					Belaynesh Adem
891	1	1			6					1					Belaynesh Adem
899	1	1			6					1					Belaynesh Adem
903	1	1			6					1					Belaynesh Adem
913	1	1			6					1					Belaynesh Adem
916	1		1		6			1			1		1	19/9/2001	Belaynesh Adem
924	1		1		6			1			1		1	28/9/2002	Belaynesh Adem
932	1	1			6					1					Belaynesh Ferede
938	1	1			6					1					Belaynesh Ferede
954	1	1			6					1					Belaynesh Ferede
993	1		1		6					1					Belaynesh Ferede
1037	1	1			6					1					Belaynesh Ferede
1054	1	1			6					1					Belaynesh Ferede
1056	1		1		6					1					Belaynesh Ferede
1058	1	1			6					1					Belaynesh Ferede
1101	1	1			6					1					Belaynesh Ferede
1114	1		1		6					1					Belaynesh Ferede
1133	1	1			6					1					Belaynesh Ferede
1172	1		1		6					1					Belaynesh Ferede
1196	1	1			6					1					Belaynesh Ferede
1282	1		1		6					1					Belaynesh Ferede
1285	1		1		6					1					Belaynesh Ferede
1350	1	1			6					1					Belaynesh Ferede
1357	1	1			6					1					Belaynesh Ferede
1360	1	1			6					1					Belaynesh Ferede
1365	1		1		6					1					Belaynesh Ferede
1369	1		1		6					1					Belaynesh Ferede
1380	1	1			6					1					Belaynesh Ferede
1413	1		1		6					1					Belaynesh Ferede
1427	1	1			6					1					Belaynesh Ferede
1490	1		1		6			1			1		1	4	Belaynesh Ferede
1491	1		1		6					1					Belaynesh Ferede
1508	1		1		6				1						Belaynesh Ferede
1564	1	1			6			1			1		1	2001-07-06	Belaynesh Ferede
1660	1		1		6					1					Belaynesh Ferede
1676	1	1			6					1					Belaynesh Ferede
1704	1	1			6					1					Belaynesh Ferede
1707	1	1			6					1					Belaynesh Ferede
1712	1	1			6					1					Belaynesh Ferede
1741	1	1			6					1					Belaynesh Ferede
1742	1	1			6					1					Belaynesh Ferede
1769	1		1		6					1					Belaynesh Ferede
1803	1	1			6					1					Belaynesh Ferede
1813	1		1		6			1			1				Belaynesh Ferede
1816	1		1		6					1					Belaynesh Ferede
1822	1		1		6					1					Belaynesh Ferede
1908	1	1			6			1			1		1	20/2/2001	Belaynesh Ferede
1927	1		1		6					1					Belaynesh W/Rufael
1978	1				6					1					Belaynesh W/Rufael
1988	1		1		6					1					Belaynesh W/Rufael
2078	1		1		6					1					Belaynesh W/Rufael
2103	1		1		6					1					Belaynesh W/Rufael
2104	1		1		6					1					Belaynesh W/Rufael
2131	1		1		6					1					Belaynesh W/Rufael
6	1		1		7					1					Belaynesh W/Rufael
20	1		1		7					1					Belaynesh W/Rufael
23	1	1			7					1					Belaynesh W/Rufael
25	1		1		7					1					Belaynesh W/Rufael
36	1		1		7					1					Belaynesh W/Rufael
37	1	1			7					1					Belaynesh W/Rufael
63	1	1			7			1			1		1	15/5/2002 E.C	Belaynesh W/Rufael
76	1	1			7					1					Belaynesh W/Rufael
84	1	1			7			1			1		1	5	Belaynesh W/Rufael
116	1	1			7			1			1		1	5	Belaynesh W/Rufael
118	1	1			7			1			1		1	2	Belaynesh W/Rufael
159	1		1		7					1					Belaynesh W/Rufael
179	1		1		7					1					Belaynesh W/Rufael
193	1	1			7					1					Belaynesh W/Rufael
237	1		1		7					1					Belaynesh W/Rufael
241	1	1			7			1			1		1	2002-09-11	Belaynesh W/Rufael
242	1		1		7			1			1		1	22/9/2003	Belaynesh W/Rufael
281	1		1		7					1					Belaynesh W/Rufael
296	1		1		7					1					Belaynesh W/Rufael
318	1	1			7			1					1	17/6/2002	Belaynesh W/Rufael
360	1	1			7					1					Belaynesh W/Rufael
374	1	1			7					1					Belaynesh W/Rufael
386	1	1			7			1			1		1	29/9/2000	Belaynesh W/Rufael
392	1	1			7					1					Belaynesh W/Rufael
400	1	1			7					1					Belaynesh W/Rufael
417	1		1		7					1					Belaynesh W/Rufael
481	1		1		7					1					Belaynesh W/Rufael
501	1		1		7					1					Beleynesh Godefay
506	1	1			7					1					Beleynesh Godefay
515	1		1		7					1					Beleynesh Godefay
516	1	1	1		7					1					Beleynesh Godefay
519	1		1		7				1				1	20/9/2001	Beleynesh Godefay
533	1		1		7					1					Beleynesh Godefay
539	1	1			7					1					Beleynesh Godefay
544	1		1		7					1					Beleynesh Godefay
549	1		1		7					1					Beleynesh Godefay
606	1	1			7					1					Beleynesh Godefay
626	1	1			7					1					Beleynesh Godefay
631	1	1			7			1			1		1	4	Beleynesh Godefay
636	1		1		7					1					Beleynesh Godefay
648	1	1			7					1					Beleynesh Godefay
653	1	1			7					1					Beleynesh Godefay
665	1		1		7					1					Beleynesh Godefay
718	1		1		7					1					Beleynesh Godefay
737	1	1			7					1					Beleynesh Godefay
746	1		1		7					1					Beleynesh Godefay
766	1		1		7					1					Beleynesh Godefay
785	1	1			7					1					Beleynesh Godefay
792	1	1			7					1					Beleynesh Godefay
804	1	1			7					1					Beleynesh Godefay
815	1	1			7					1					Birhane Kahsay
825	1	1			7					1					Birhane Kahsay
838	1	1			7					1					Birhane Kahsay
871	1	1			7					1					Birhane Kahsay
939	1	1			7			1			1		1	4	Birhane Kahsay
942	1	1			7			1			1		1	5	Birhane Kahsay
945	1		1		7					1					Birhane Kahsay
946	1		1		7					1					Birhane Kahsay
979	1		1		7					1					Birhane Kahsay
981	1		1		7					1					Birhane Kahsay
985	1	1			7					1					Birhane Kahsay
991	1	1			7					1					Birhane Kahsay
994	1	1			7					1					Birhane Kahsay
1022	1	1			7					1					Birhane Kahsay
1023	1		1		7					1					Birhane Kahsay
1043	1	1			7					1					Birhane Kahsay
1073	1		1		7					1					Birhane Kahsay
1080	1		1		7			1			1		1	2013-07-03	Birhane Kahsay
1113	1		1		7					1					Birhane Kahsay
1119	1		1		7					1					Birhane Kahsay
1170	1	1			7					1					Birhane Kahsay
1249	1	1			7					1					Birhane Kahsay
1255	1	1			7					1					Birhane Kahsay
1284	1		1		7			1			1				Birhane Kahsay
1318	1	1			7					1					Birhane Kahsay
1326	1	1			7			1			1	1		?	Birhane Kahsay
1383	1	1			7					1					Birhane Kahsay
1451	1		1		7					1					Birhane Kahsay
1458	1		1		7					1					Birhane Kahsay
1463	1	1			7					1					Birhane Kahsay
1482	1	1			7					1					Birhane Kahsay
1496	1	1			7					1					Birhane Kahsay
1500	1		1		7					1					Birhane Kahsay
1510	1		1		7				1						Biri Gezae Abraha
1511	1		1		7				1						Biri Gezae Abraha
1516	1		1		7					1					Biri Gezae Abraha
1521	1	1			7				1						Biri Gezae Abraha
1542	1		1		7					1					Biri Gezae Abraha
1550	1		1		7					1					Biri Gezae Abraha
1553	1	1			7					1					Biri Gezae Abraha
1554	1		1		7					1					Biri Gezae Abraha
1560	1	1	1		7					1					Biri Gezae Abraha
1566	1	1			7					1					Biri Gezae Abraha
1576	1	1			7					1					Biri Gezae Abraha
1595	1		1		7					1					Biri Gezae Abraha
1607	1		1		7					1					Biri Gezae Abraha
1639	1	1			7					1					Biri Gezae Abraha
1643	1	1			7					1					Biri Gezae Abraha
1720	1		1		7			1			1		1	2002-01-02	Embanesh Tekel
1788	1		1		7					1					Embanesh Tekel
1823	1	1			7					1					Embanesh Tekel
1842	1		1		7					1					Embanesh Tekel
1851	1		1		7					1					Embanesh Tekel
1858	1	1			7					1					Embanesh Tekel
1867	1	1			7					1					Embanesh Tekel
1879	1		1		7					1					Embanesh Tekel
1903	1		1		7					1					Embanesh Tekel
1939	1	1			7					1					Embanesh Tekel
1954	1		1		7					1					Embanesh Tekel
1984	1		1		7					1					Embanesh Tekel
1994	1		1		7			1			1		1	2000-02-10	Embanesh Tekel
2002	1		1		7				1						Embanesh Tekel
2005	1	1			7					1					Embanesh Tekel
2075	1		1		7					1					Embanesh Tekel
2089	1	1			7					1					Embanesh Tekel
2099	1	1			7					1					Embanesh Tekel
2100	1	1			7					1					Embanesh Tekel
2109	1	1	1		7					1					Embanesh Tekel
2110	1		1		7					1					Embanesh Tekel
2126	1	1			7					1					Embanesh Tekel
2150	1		1		7					1					Embanesh Tekel
9	1		1		8					1					Embanesh Tekel
30	1	1			8					1					Embanesh Tekel
43	1		1		8					1					Embanesh Tekel
44	1		1		8					1					Embanesh Tekel
100	1		1		8					1					Embanesh Tekel
132	1		1		8					1					Embanesh Tekel
137	1	1			8					1					Embanesh Tekel
189	1		1		8					1					Embanesh Tekel
208	1		1		8					1					Embanesh Tekel
220	1		1		8					1					Embanesh Tekel
232	1		1		8					1					Embanesh Tekel
234	1	1			8					1					Embanesh Tekel
244	1	1			8					1					Firewoini G/Medhin
288	1	1			8					1					Firewoini G/Medhin
292	1	1			8					1					Firewoini G/Medhin
322	1	1			8					1					Firewoini G/Medhin
373	1	1			8					1					Firewoini G/Medhin
375	1		1		8					1					Firewoini G/Medhin
390	1	1			8					1					Firewoini G/Medhin
430	1	1			8					1					Firewoini G/Medhin
443	1		1		8					1					Firewoini G/Medhin
447	1	1			8					1					Firewoini G/Medhin
448	1	1			8					1					Firewoini G/Medhin
470	1	1			8					1					Firewoini G/Medhin
474	1	1			8					1					Firewoini G/Medhin
524	1	1			8					1					Firewoini G/Medhin
540	1	1			8					1					Firewoini G/Medhin
584	1				8					1					Firewoini G/Medhin
617	1		1		8					1					Firewoini G/Medhin
641	1	1			8			1			1		1	4	Firewoini G/Medhin
654	1	1			8					1					Firewoini G/Medhin
719	1		1		8					1					Firewoini G/Medhin
723	1		1		8					1					Firewoini G/Medhin
745	1		1		8			1			1		1	2000-05-02	Firewoini G/Medhin
759	1		1		8					1					Firewoini G/Medhin
761	1	1			8					1					Firewoini G/Medhin
763	1	1			8					1					Firewoini Haile
802	1		1		8			1			1		1	17/10/2003	Firewoini Haile
805	1	1			8					1					Firewoini Haile
829	1		1		8					1					Firewoini Haile
837	1	1			8					1					Firewoini Haile
870	1		1		8			1			1		1	2001-12-03	Firewoini Haile
893	1		F		8					1					Firewoini Haile
918	1	1			8					1					Firewoini Haile
966	1		1		8					1					Firewoini Haile
1011	1	1			8					1					Firewoini Haile
1020	1		1		8					1					Firewoini Haile
1040	1	1			8					1					Firewoini Haile
1124	1	1			8					1					Firewoini Haile
1127	1	1			8			1			1		1	2000-10-08	Firewoini Haile
1134	1	1			8					1					Firewoini Haile
1148	1		1		8			1			1		1	15/9/2004	Firewoini Haile
1165	1		1		8				1						Firewoini Haile
1188	1	1			8					1					Gebriela
1191	1	1			8					1					Gebriela
1195	1	1			8					1					Gebriela
1197	1	1			8					1					Gebriela
1203	1		1		8					1					Gebriela
1208	1		1		8					1					Gebriela
1209	1		1		8					1					Gebriela
1234	1	1			8					1					Gebriela
1248	1		1		8					1					Gebriela
1256	1	1			8					1					Gebriela
1268	1		1		8					1					Gebriela
1275	1	1			8					1					Gebriela
1299	1		1		8					1					Gebriela
1315	1	1			8					1					Gebriela
1346	1	1			8					1					Gebriela
1361	1	1			8					1					Gebriela
1366	1	1			8					1					Gebriela
1378	1	1			8					1					Gebriela
1395	1	1			8					1					Gebriela
1398	1		1		8				1						Gebriela
1404	1	1			8					1					Gebriela
1442	1		1		8					1					Gebriela
1446	1		1		8					1					Gebriela
1447	1	1			8					1					Gebriela
1448	1		1		8					1					Gebriela
1449	1		1		8					1					Gebriela
1469	1		1		8					1					Gebriela
1489	1	1			8					1					Gebriela
1492	1	1			8					1					Gebriela
1524	1	1			8				1						Gebriela
1557	1	1			8					1					Gebriela
1568	1		1		8					1					Gebriela
1575	1		1		8					1					Gebriela
1577	1		1		8					1					Gebriela
1622	1		1		8					1					Gebriela
1627	1		1		8					1					Hadas Beyene
1646	1	1			8					1					Hadas Beyene
1650	1		1		8					1					Hadas Beyene
1663	1	1			8					1					Hadas Beyene
1664	1		1		8					1					Hadas Beyene
1667	1	1			8					1					Hadas Beyene
1688	1	1			8					1					Hadas Beyene
1697	1	1			8					1					Hadas Beyene
1729	1				8					1					Hadas Beyene
1737	1		1		8					1					Hadas Beyene
1743	1		1		8			1			1		1	19/12/2000	Hadas Beyene
1757	1	1			8					1					Hadas Beyene
1763	1		1		8					1					Hadas Beyene
1765	1	1			8					1					Hadas Beyene
1772	1	1			8					1					Hadas Beyene
1773	1	1			8					1					Hadas Beyene
1791	1		1		8			1			1		1	3	Hadas Beyene
1808	1	1			8			1			1				Hadas Beyene
1829	1		1		8					1					Hadas Beyene
1845	1		1		8			1			1		1	17/9/99	Hadas Beyene
1848	1		1		8					1					Hadas Beyene
1871	1		1		8					1					Hadas Beyene
1898	1		1		8			1			1		1	15/12/2001	Hadas Beyene
1950	1	1			8					1					Hadas Beyene
1952	1		1		8					1					Hadas Beyene
1991	1		1		8					1					Hadas Beyene
2013	1	1			8			1			1				Hadas Beyene
2019	1	1			8					1					Hadas Beyene
2034	1	1			8					1					Hadas Beyene
2037	1	1			8					1					Hadas Beyene
2047	1	1			8				1						Hadas Beyene
2064	1	1			8					1					Hadas Beyene
2085	1	1			8					1					Hadas Beyene
2087	1		1		8			1			1		1	2003-04-06	Hadas Beyene
2107	1		1		8					1					Hadas Beyene
2125	1		1		8					1					Hadas Beyene
2146	1	1			8					1					Hadas Beyene
2152	1	1			8					1					Hadas Beyene
4	1		1		9					1					Hadas Beyene
8	1	1			9					1					Hadas Beyene
22	1		1		9					1					Hadas Beyene
33	1	1			9					1					Hadas Beyene
49	1		1		9					1					Hadas Beyene
53	1	1			9					1					Hadas Beyene
109	1		1		9					1					Hadas Beyene
119	1	1			9			1			1		1	3	Hadas Beyene
124	1	1			9					1					Hadas Beyene
129	1	1			9					1					Hadas Beyene
149	1		1		9					1					Hadas Beyene
152	1	1			9					1					Hadas Beyene
227	1		1		9					1					Hadas Beyene
253	1	1			9					1					Hadas Beyene
274	1	1			9					1					Hadas Beyene
278	1	1			9					1					Hadas Beyene
287	1	1			9			1			1		1	15/10/2000	Helen Tsegay
301	1		1		9					1					Helen Tsegay	Belaynesh Adem
309	1	1			9					1					Helen Tsegay
343	1	1			9										Helen Tsegay
384	1		1		9					1					Helen Tsegay
395	1	1			9					1					Helen Tsegay
396	1	1			9					1					Helen Tsegay
405	1	1			9					1					Helen Tsegay
406	1		1		9					1					Helen Tsegay
411	1		1		9					1					Helen Tsegay
458	1		1		9					1					Helen Tsegay
483	1	1			9					1					Helen Tsegay
491	1		1		9					1					Helen Tsegay
494	1	1			9					1					Helen Tsegay
497	1	1			9					1					Helen Tsegay
512	1	1			9					1					Helen Tsegay
543	1	1			9					1					Helen Tsegay
548	1		1		9					1					Helen Tsegay
594	1		1		9					1					Helen Tsegay
596	1	1			9				1				1	20/8/2003	Helen Tsegay
604	1		1		9					1					Helen Tsegay
681	1	1			9					1					Helen Tsegay
712	1	1			9					1					Helen Tsegay
806	1		1		9					1					Helen Tsegay
821	1		1		9			1			1		1	17/10/97	Helen Tsegay
830	1	1			9					1					Helen Tsegay
842	1		1		9					1					Helen Tsegay
843	1		1		9					1					Helen Tsegay
852	1	1			9			1			1		1	2002-07-07	Helen Tsegay
908	1		1		9					1					Helen Tsegay
909	1	1			9					1					Helen Tsegay
952	1		1		9					1					Helen Tsegay
953	1		1		9					1					Helen Tsegay
973	1	1			9					1					Helen Tsegay
982	1	1			9					1					Helen Tsegay
984	1	1			9					1					Helen Tsegay
992	1		1		9					1					Helen Tsegay
1014	1	1			9					1					Helen Tsegay
1047	1	1			9					1					Helen Tsegay
1065	1		1		9			1			1		1	16/11/02	Helen Tsegay
1066	1		1		9					1					Helen Tsegay
1081	1		1		9					1					Helen Tsegay
1082	1		1		9					1					Helen Tsegay
1106	1		1		9					1					Helen Tsegay
1107	1		1		9					1					Helen Tsegay
1123	1	1			9					1					Helen Tsegay
1135	1		1		9					1					Helen Tsegay
1151	1	1			9					1					Helen Tsegay
1166	1		1		9					1					Helen Tsegay
1177	1		1		9					1					Helen Tsegay
1186	1		1		9			1			1		1	15/5/98	Helen Tsegay
1190	1	1			9					1					Helen Tsegay
1211	1	1			9					1					Helen Tsegay
1212	1	1			9					1					Helen Tsegay
1262	1		1		9					1					Helen Tsegay
1309	1	1			9					1					Helen Tsegay
1324	1	1			9					1					Helen Tsegay
1327	1		1		9					1					Helen Tsegay
1334	1	1			9					1					Helen Tsegay
1363	1	1			9					1					Helen Tsegay
1364	1		1		9					1					Helen Tsegay
1372	1		1		9					1					Helen Tsegay
1402	1	1			9			1			1		1	9/11/200	Helen Tsegay
1405	1	1			9					1					Helen Tsegay
1406	1		1		9					1					Helen Tsegay
1459	1	1			9			1			1		1	20/4/2005	Helen Tsegay
1465	1		1		9					1					Hiwot Medhanie
1504	1		1		9			1			1				Hiwot Medhanie
1512	1	1			9				1						Hiwot Medhanie
1537	1		1		9					1					Hiwot Medhanie
1581	1	1			9					1					Hiwot Medhanie
1635	1	1			9					1					Hiwot Medhanie
1647	1	1			9					1					Hiwot Medhanie
1652	1	1			9					1					Hiwot Medhanie
1666	1		1		9			1			1		1	20/11/2004	Hiwot Medhanie
1682	1		1		9					1					Hiwot Medhanie
1726	1	1			9					1					Hiwot Medhanie
1731	1	1			9					1					Hiwot Medhanie
1747	1	1			9					1					Hiwot Medhanie
1767	1	1			9					1					Hiwot Medhanie
1830	1	1			9					1					Hiwot Medhanie
1874	1		1		9					1					Hiwot Medhanie
1900	1		1		9					1					Hiwot Medhanie
1910	1	1			9					1					Hiwot Medhanie
1916	1		1		9					1					Hiwot Medhanie
1930	1	1			9					1					Hiwot Medhanie
1951	1		1		9					1					Hiwot Medhanie
1955	1		1		9					1					Hiwot Medhanie
1956	1		1		9					1					Hiwot Medhanie
1962	1	1			9				1						Kassa Mezgebo
1969	1		1		9					1					Kassa Mezgebo
1971	1	1			9					1					Kassa Mezgebo
1985	1	1			9					1					Kassa Mezgebo
1987	1		1		9			1			1		1	2000-08-11	Kassa Mezgebo
1992	1		1		9					1					Kassa Mezgebo
1998	1		1		9				1						Kassa Mezgebo
2010	1				9					1					Kassa Mezgebo
2015	1		1		9					1					Kassa Mezgebo
2028	1		1		9				1						Kassa Mezgebo
2033	1		1		9					1					Kassa Mezgebo
2066	1	1			9			1			1		1	2000-03-08	Kassa Mezgebo
2116	1	1			9					1					Kassa Mezgebo
2140	1		1		9					1					Kassa Mezgebo
3	1		1		10					1					Kassa Mezgebo
10	1	1			10					1					Kassa Mezgebo
18	1		1		10					1					Kassa Mezgebo
24	1	1			10					1					Kassa Mezgebo
31	1		1		10					1					Kassa Mezgebo
38	1	1			10					1					Kassa Mezgebo
74	1	1			10					1					Kassa Mezgebo
85	1		1		10					1					Kassa Mezgebo
96	1		1		10					1					Kassa Mezgebo
107	1		1		10					1					Kassa Mezgebo
128	1		1		10					1					Kassa Mezgebo
147	1	1			10			1			1		1	4	Kassa Mezgebo
163	1		1		10			1			1		1	1999-03-12	Kassa Mezgebo
167	1	1			10					1					Kassa Mezgebo
172	1		1		10					1					Kassa Mezgebo
213	1		1		10					1					Kassa Mezgebo
226	1		1		10			1			1		1	2003-12-01	Kassa Mezgebo
238	1		1		10					1					Kassa Mezgebo
243	1	1			10					1					Kidist Yawkal
245	1	1			10					1					Kidist Yawkal
256	1		1		10					1					Kidist Yawkal
260	1	1			10					1					Kidist Yawkal
263	1		1		10					1					Kidist Yawkal
269	1		1		10					1					Kidist Yawkal
284	1		1		10			1			1		1	2003-12-12	Kidist Yawkal
295	1		1		10					1					Kidist Yawkal
300	1	1			10					1					Kidist Yawkal
319	1	1			10					1					Kidist Yawkal
336	1	1			10					1				5 years	Kidist Yawkal
357	1		1		10					1					Kidist Yawkal
364	1	1			10					1					Kidist Yawkal
370	1		1		10					1					Kidist Yawkal
377	1	1			10					1					Kidist Yawkal
397	1	1			10					1					Kidist Yawkal
418	1		1		10					1					Kidist Yawkal
420	1		1		10					1					Kidist Yawkal
421	1		1		10					1					Kidist Yawkal
429	1		1		10					1					Kidist Yawkal
432	1	1			10					1					Kidist Yawkal
456	1	1			10			1					1	2005-02-01	Kidist Yawkal
457	1		1		10					1					Kidist Yawkal
461	1	1			10			1					1	2005-01-01	Kidist Yawkal
465	1	1			10					1					Kindahafti Adane
482	1		1		10				1				1	2000-10-01	Kindahafti Adane
484	1	1			10					1					Kindahafti Adane
522	1		1		10			1							Kindahafti Adane
553	1	1			10					1					Kindahafti Adane
597	1	1			10			1			1		1	20/5/2001	Kindahafti Adane
619	1		1		10			1							Kindahafti Adane
622	1		1		10					1					Kindahafti Adane
624	1	1			10			1							Kindahafti Adane
628	1		1		10					1					Kindahafti Adane
634	1	1			10					1					Kindahafti Adane
656	1	1			10					1					Kindahafti Adane
689	1		1		10					1					Kindahafti Adane
696	1	1			10					1					Kindahafti Adane
701	1	1			10					1					Kindahafti Adane
736	1	1			10				1						Kindahafti Adane
740	1	1			10					1					Kindahafti Adane
744	1	1			10					1					Kindahafti Adane
754	1	1			10					1					Kindahafti Adane
765	1		1		10			1			1		1	1999-07-02	Kindahafti Adane
770	1		1		10					1					Kindahafti Adane
816	1	1			10					1					Kindahafti Adane
834	1		1		10					1					Kindahafti Adane
853	1	1			10					1					Kindahafti Adane
866	1		1		10					1					Kindahafti Adane
889	1	1			10					1					Kindahafti Adane
901	1	1			10					1					Kindahafti Adane
912	1		1		10					1					Kindahafti Adane
914	1	1			10				1						Kindahafti Adane
915	1	1			10					1					Kindahafti Adane
941	1		1		10					1					Kindahafti Adane
950	1		1		10					1					Kiros Asmamaw
980	1		1		10					1					Kiros Asmamaw
990	1	1			10					1					Kiros Asmamaw
1006	1		1		10					1					Kiros Asmamaw
1010	1		1		10					1					Kiros Asmamaw
1032	1		1		10					1					Kiros Asmamaw
1062	1		1		10					1					Kiros Asmamaw
1067	1	1			10					1					Kiros Asmamaw
1068	1		1		10					1					Kiros Asmamaw
1085	1	1			10					1					Kiros Asmamaw
1100	1		1		10					1					Kiros Asmamaw
1109	1	1			10					1					Kiros Asmamaw
1111	1		1		10					1					Kiros Asmamaw
1116	1	1			10					1					Kiros Asmamaw
1131	1		1		10					1					Kiros Asmamaw
1132	1	1			10					1					Kiros Asmamaw
1137	1		1		10					1					Kiros Asmamaw
1149	1	1			10					1					Kiros Asmamaw
1158	1	1			10					1					Kiros Asmamaw
1180	1		1		10					1					Kiros Asmamaw
1187	1	1			10					1					Kiros Asmamaw
1189	1	1			10					1					Kiros Asmamaw
1242	1		1		10					1					Kiros Asmamaw
1245	1	1			10					1					Kiros Asmamaw
1246	1		1		10					1					Kiros Asmamaw
1264	1		1		10					1					Kiros Asmamaw
1287	1	1			10					1					Kiros Asmamaw
1294	1		1		10					1					Kiros Asmamaw
1295	1	1			10			1			1				Kiros Asmamaw
1340	1	1			10					1					Kiros Asmamaw
1344	1	1			10					1					Kiros Asmamaw
1351	1		1		10					1					Kiros Asmamaw
1359	1		1		10					1					Kiros Asmamaw
1376	1	1			10					1					Kiros Asmamaw
1381	1		1		10					1					Kiros Asmamaw
1420	1	1			10					1					Kiros Asmamaw
1437	1	1			10					1					Kiros Asmamaw
1454	1	1			10					1					Kiros Asmamaw
1455	1		1		10					1					Kiros Asmamaw
1461	1		1		10			1			1		1	18/8/2005	Kiros Asmamaw
1466	1		1		10					1					Kiros Asmamaw
1470	1		1		10					1					Kiros Asmamaw
1475	1	1			10					1					Kiros Asmamaw
1509	1	1			10				1						Kiros Asmamaw
1513	1		1		10					1					Kiros Asmamaw
1525	1		1		10					1					Kiros Asmamaw
1528	1	1			10			1			1		1	2	Kiros Asmamaw
1529	1	1			10					1					Kiros Asmamaw
1546	1	1			10					1					Kiros Asmamaw
1574	1		1		10					1					Kiros Asmamaw
1585	1		1		10			1			1		1	29/03/2002	Kiros Asmamaw
1594	1	1			10					1					Kiros Asmamaw
1599	1	1			10					1					Kiros Asmamaw
1612	1		1		10					1					Kiros Asmamaw
1616	1		1		10					1					Kiros Asmamaw
1617	1		1		10					1					Komaes Zerabruk
1620	1		1		10					1					Komaes Zerabruk
1623	1	1	1		10					1					Komaes Zerabruk
1634	1	1			10					1					Komaes Zerabruk
1649	1		1		10					1					Komaes Zerabruk
1661	1		1		10			1			1		1	2000-12-03	Komaes Zerabruk
1679	1		1		10					1					Komaes Zerabruk
1691	1	1			10					1					Komaes Zerabruk
1702	1	1			10					1					Komaes Zerabruk
1714	1		1		10					1					Komaes Zerabruk
1717	1	1			10					1					Komaes Zerabruk
1738	1		1		10					1					Komaes Zerabruk
1764	1	1			10					1					Komaes Zerabruk
1795	1	1			10					1					Komaes Zerabruk
1805	1	1			10					1					Komaes Zerabruk
1831	1	1			10					1					Komaes Zerabruk
1839	1	1			10					1					Komaes Zerabruk
1843	1		1		10					1					Komaes Zerabruk
1852	1		1		10					1					Komaes Zerabruk
1861	1	1			10					1					Komaes Zerabruk
1869	1	1			10					1					Komaes Zerabruk
1893	1	1			10					1					Komaes Zerabruk
1925	1	1			10					1					Komaes Zerabruk
1929	1	1			10					1					Komaes Zerabruk
1935	1	1			10					1					Komaes Zerabruk
1937	1		1		10					1					Komaes Zerabruk
1953	1		1		10					1					Komaes Zerabruk
1959	1		1		10					1					Komaes Zerabruk
1974	1	1			10					1					Komaes Zerabruk
1986	1		1		10					1					Komaes Zerabruk
1993	1		1		10					1					Komaes Zerabruk
2003	1	1			10				1						Komaes Zerabruk
2006	1	1			10			1			1				Komaes Zerabruk
2023	1	1			10			1			1		1	2002-07-03	Komaes Zerabruk
2026	1		1		10				1						Komaes Zerabruk
2030	1	1			10					1					Komaes Zerabruk
2031	1	1			10					1					Komaes Zerabruk
2043	1		1		10					1					Komaes Zerabruk
2072	1		1		10					1					Komaes Zerabruk
2074	1		1		10					1					Komaes Zerabruk
2077	1	1			10					1					Komaes Zerabruk
2079	1		1		10					1					Komaes Zerabruk
2095	1	1			10					1					Komaes Zerabruk
2106	1		1		10					1					Komaes Zerabruk
2117	1		1		10					1					Komaes Zerabruk
2137	1		1		10					1					Lemelem W/Rufael
2141	1	1			10					1					Lemelem Hagos
29	1		1		11					1					Lemelem Hagos
73	1	1			11					1					Lemelem Hagos
140	1		1		11					1					Lemelem W/Rufael
160	1	1			11					1					Lemelem Hagos
174	1		1		11					1					Lemelem Hagos
180	1		1		11					1					Lemelem Hagos
197	1	1			11					1					Lemelem Hagos
200	1		1		11					1					Lemelem W/Rufael
223	1		1		11					1					Lemelem W/Rufael
230	1	1			11					1					Lemelem Hagos
248	1		1		11					1					Lemelem Hagos
255	1		1		11					1					Lemelem Hagos
275	1	1			11					1					Lemelem W/Rufael
294	1	1			11					1					Lemelem Hagos
313	1	1			11					1					Lemelem W/Rufael
335	1	1			11			1					1		Lemelem Hagos
363	1		1		11					1					Lemelem Hagos
372	1	1			11					1					Lemelem W/Rufael
383	1	1			11					1					Lemelem Hagos
399	1		1		11					1					Lemelem Hagos
444	1		1		11					1					Lemelem W/Rufael
462	1	1			11					1					Lemelem W/Rufael
517	1		1		11					1					Lemelem Hagos
531	1		1		11					1					Lemelem W/Rufael
536	1	1			11			1							Lemelem W/Rufael
550	1		1		11					1					Lemelem W/Rufael
562	1	1			11					1					Lemelem Hagos
578	1		1		11					1					Lemelem Hagos
677	1		1		11					1					Lemelem W/Rufael
691	1		1		11					1					Lemelem W/Rufael
708	1	1			11					1					Lemelem Hagos
782	1		1		11					1					Lemelem Hagos
783	1		1		11					1					Lemelem W/Rufael
787	1		1		11					1					Lemelem Hagos
796	1	1			11					1					Lemelem Hagos
800	1		1		11					1					Lemelem W/Rufael
813	1	1			11					1					Lemelem W/Rufael
844	1		1		11					1					Lemelem Hagos
845	1		1		11					1					Lemelem Hagos
857	1	1			11					1					Lemelem W/Rufael
863	1	1			11					1					Lemelem Hagos
864	1	1			11					1					Lemelem W/Rufael
868	1		1		11					1					Lemelem Hagos
892	1		F		11					1					Lemelem W/Rufael
896	1	1			11					1					Lemelem Hagos
921	1	1			11				1						Lemelem W/Rufael
960	1	1			11					1					Lemelem W/Rufael
986	1		1		11					1					Lemelem W/Rufael
1035	1	1			11					1					Lemlem Tsige
1074	1		1		11					1					Lemlem Tsige
1089	1		1		11					1					Lemlem Tsige
1120	1	1			11					1					Lemlem Tsige
1129	1	1			11					1					Lemlem Tsige
1198	1	1			11					1					Lemlem Tsige
1202	1		1		11					1					Lemlem Tsige
1205	1		1		11					1					Lemlem Tsige
1254	1	1			11					1					Lemlem Tsige
1265	1		1		11					1					Lemlem Tsige
1288	1		1		11					1					Lemlem Tsige
1333	1		1		11			1			1	1		?	Lemlem Tsige
1382	1		1		11					1					Lemlem Tsige
1391	1		1		11					1					Lemlem Tsige
1394	1		1		11					1					Lemlem Tsige
1412	1		1		11					1					Lemlem Tsige
1423	1	1			11					1					Lemlem Tsige
1480	1	1			11					1					Lemlem Tsige
1487	1		1		11					1					Lemlem Tsige
1503	1	1			11					1					Lemlem Tsige
1518	1		1		11				1						Letay T/Haimanot
1533	1	1			11					1					Letay T/Haimanot
1535	1		1		11					1					Letay T/Haimanot
1552	1	1			11					1					Letay T/Haimanot
1556	1		1		11					1					Letay T/Haimanot
1586	1	1			11					1					Letay T/Haimanot
1602	1	1			11					1					Letay T/Haimanot
1669	1		1		11					1					Letay T/Haimanot
1681	1		1		11					1					Letay T/Haimanot
1744	1		1		11					1					Letay T/Haimanot
1766	1		1		11					1					Letay T/Haimanot
1781	1		1		11					1					Letay T/Haimanot
1792	1		1		11					1					Letay T/Haimanot
1873	1		1		11					1					Letay T/Haimanot
1878	1		1		11					1					Letay T/Haimanot
1883	1		1		11					1					Letay T/Haimanot
1945	1	1			11					1					Letay T/Haimanot
1960	1		1		11					1					Letay T/Haimanot
1990	1	1			11			1			1		1	2001-03-13	Letay T/Haimanot
2004	1		1		11					1					Letay T/Haimanot
2009	1	1			11			1			1		1	2001-10-03	Letay T/Haimanot
2011	1	1			11					1					Letay T/Haimanot
2018	1		1		11					1					Letay T/Haimanot
2044	1		1		11					1					Letay T/Haimanot
2108	1		1		11					1					Letay T/Haimanot
2111	1	1			11					1					Letay T/Haimanot
2118	1	1			11					1					Letay T/Haimanot
2133	1		1		11					1					Letay T/Haimanot
2134	1	1			11			1		1			1	1999-04-12	Letay T/Haimanot
2136	1	1			11					1					Letay T/Haimanot
13	1		1		12					1					Letay T/Haimanot
51	1		1		12					1					Letay T/Haimanot
102	1		1		12					1					Letay T/Haimanot
104	1	1			12					1					Letay T/Haimanot
121	1		1		12					1					Letay T/Haimanot
127	1		1		12					1					Letay T/Haimanot
130	1	1			12					1					Letay T/Haimanot
141	1	1			12					1					Letay T/Haimanot
144	1		1		12					1					Letay T/Haimanot
165	1		1		12			1			1		1	1999	Letay T/Haimanot
175	1	1			12					1					Letay T/Haimanot
192	1	1			12					1					Letay T/Haimanot
203	1		1		12					1					Letay T/Haimanot
214	1		1		12					1					Letay T/Haimanot
258	1	1			12					1					Letay T/Haimanot
286	1		1		12					1					Letay T/Haimanot
289	1	1			12					1					Letay T/Haimanot
325	1	1			12					1				5 years	Letay T/Haimanot
328	1	1			12					1					Letay T/Haimanot
332	1	1			12			1			1				Letay T/Haimanot
337	1		1		12			1					1	3 years	Letay Tewolde
347	1	1			12					1					Letay Tewolde
358	1	1			12			1					1		Letay Tewolde
431	1	1			12					1					Letay Tewolde
440	1	1			12					1					Letay Tewolde
446	1		1		12					1					Letay Tewolde
452	1	1			12					1					Letay Tewolde
453	1	1			12					1					Letay Tewolde
500	1		1		12					1					Letay Tewolde
523	1	1			12					1					Letay Tewolde
546	1	1			12					1					Letay Tewolde
563	1	1			12					1					Letay Tewolde
574	1	1			12					1					Letay Tewolde
576	1		1		12					1					Letay Tewolde
577	1	1			12			1			1		1	2003-12-02	Letay Tewolde
601	1		1		12					1					Letay Tewolde
603	1	1			12					1					Letay Tewolde
620	1		1		12					1					Letay Tewolde
627	1	1			12					1					Letay Tewolde
632	1	1			12					1					Letay Tewolde
635	1	1			12					1					Letay Tewolde
639	1		1		12					1					Letay Tewolde
664	1		1		12					1					Letay Tewolde
672	1	1			12					1					Letay Tewolde
676	1	1			12					1					Letay Tewolde
693	1		1		12			1			1		1	2002 E.C	Letay Tewolde
697	1		1		12					1					Letay Tewolde
705	1	1			12					1					Letay Tewolde
726	1	1			12					1					Letay Tewolde
738	1	1			12					1					Letay Tewolde
739	1	1			12					1					Letebirhan Abadi
741	1	1			12					1					Letebirhan Abadi
753	1		1		12					1					Letebirhan Abadi
755	1	1			12					1					Letebirhan Abadi
774	1		1		12					1					Letebirhan Abadi
791	1		1		12					1					Letebirhan Abadi
839	1		1		12					1					Letebirhan Abadi
862	1	1			12					1					Letebirhan Abadi
867	1	1			12					1					Letebirhan Abadi
877	1		1		12					1					Letebirhan Abadi
880	1	1			12					1					Letebirhan Abadi
886	1	1			12					1					Letebirhan Abadi
910	1	1			12					1					Letebirhan Abadi
962	1	1			12					1					Letebirhan Abadi
963	1		1		12					1					Letebirhan Abadi
974	1	1			12					1					Letebirhan Abadi
983	1	1			12					1					Letebirhan Abadi
988	1	1			12					1					Letebirhan Abadi
997	1		1		12					1					Letebirhan Abadi
998	1		1		12					1					Letebirhan Abadi
1000	1		1		12					1					Letebirhan Abadi
1001	1		1		12					1					Letebirhan Abadi
1003	1		1		12					1					Letebirhan Abadi
1025	1	1			12					1					Letebirhan Abadi
1034	1		1		12					1					Letebirhan Abadi
1044	1		1		12					1					Letebirhan Abadi
1059	1	1			12					1					Letebirhan Abadi
1061	1		1		12					1					Letebirhan Abadi
1063	1		1		12					1					Letebirhan Abadi
1077	1	1			12					1					Letebirhan Abadi
1087	1		1		12					1					Letebirhan Abadi
1093	1	1			12					1					Letebirhan Abadi
1094	1		1		12					1					Letebirhan Abadi
1121	1	1			12					1					Letebirhan Abadi
1128	1		1		12			1			1		1	2003-11-04	Letebirhan Abadi
1153	1		1		12					1					Letebirhan Abadi
1162	1	1			12			1			1		1	2000-10-06	Letebirhan Abadi
1168	1	1			12					1					Letebirhan Abadi
1171	1	1			12			1			1		1	2002-05-10	Letebirhan Abadi
1199	1		1		12					1					Letebirhan Abadi
1222	1	1			12					1					Letebirhan Abadi
1229	1	1			12					1					Letebirhan Abadi
1235	1		1		12					1					Letebirhan Abadi
1240	1	1			12					1					Letebirhan Abadi
1252	1		1		12					1					Letebirhan Abadi
1258	1		1		12			1			1		1	1999-12-04	Letebirhan Abadi
1289	1	1			12					1					Letebirhan Abadi
1290	1	1			12					1					Letebirhan Abadi
1302	1		1		12					1					Letebirhan Abadi
1321	1	1			12					1					Letebirhan Abadi
1323	1	1			12					1					Letebirhan Abadi
1336	1		1		12					1					Letebirhan Abadi
1338	1		1		12					1					Letebirhan Abadi
1339	1	1			12					1					Letebirhan Abadi
1348	1		1		12					1					Letebirhan Abadi
1356	1	1			12					1					Letebirhan Abadi
1367	1	1			12					1					Letebirhan Abadi
1370	1		1		12					1					Letebirhan Abadi
1374	1		1		12					1					Letebirhan Abadi
1403	1	1			12					1					Letebirhan Abadi
1409	1		1		12					1					Letebirhan Abadi
1414	1	1			12			1			1		1	25/04/20005	Letebirhan G/Tsadik
1415	1	1			12					1					Letebirhan G/Tsadik
1416	1	1			12			1			1		1	2000-09-11	Letebirhan G/Tsadik
1481	1	1			12					1					Letebirhan G/Tsadik
1483	1		1		12					1					Letebirhan G/Tsadik
1484	1	1			12					1					Letebirhan G/Tsadik
1486	1		1		12					1					Letebirhan G/Tsadik
1519	1	1			12				1						Letebirhan G/Tsadik
1522	1	1			12				1						Letebirhan G/Tsadik
1523	1	1			12				1						Letebirhan G/Tsadik
1534	1		1		12					1					Letebirhan G/Tsadik
1559	1		1		12					1					Letebirhan G/Tsadik
1563	1		1		12					1					Letebirhan G/Tsadik
1582	1	1			12					1					Letebirhan G/Tsadik
1604	1	1			12					1					Letebirhan G/Tsadik
1614	1		1		12					1					Letebirhan G/Tsadik
1615	1		1		12					1					Letebirhan G/Tsadik
1629	1	1			12					1					Letebirhan G/Tsadik
1642	1		1		12					1					Letebirhan G/Tsadik
1658	1	1			12					1				15/5/2003	Letebirhan G/Tsadik
1662	1		1		12					1					Letebirhan G/Tsadik
1700	1		1		12					1					Letebirhan G/Tsadik
1713	1		1		12					1					Letebirhan G/Tsadik
1734	1	1			12					1					Letebirhan G/Tsadik
1771	1	1			12					1					Letebirhan G/Tsadik
1776	1	1			12					1					Letebirhan G/Tsadik
1784	1	1			12			1			1		1	4	Letebirhan G/Tsadik
1787	1	1			12			1			1				Letebirhan G/Tsadik
1802	1	1			12					1					Letebirhan G/Tsadik
1832	1		1		12					1					Letebirhan G/Tsadik
1838	1	1			12					1					Letebirhan G/Tsadik
1840	1	1			12					1					Letebirhan G/Tsadik
1846	1		1		12					1					Letebirhan G/Tsadik
1853	1		1		12					1					Letebirhan G/Tsadik
1860	1		1		12			1			1		1	2002-01-02	Letebirhan G/Tsadik
1863	1	1			12					1					Letebirhan G/Tsadik
1877	1		1		12					1					Letegebriel Destaalem
1889	1		1		12					1					Letegebriel Destaalem
1905	1		1		12					1					Letegebriel Destaalem
1943	1		1		12					1					Letegebriel Destaalem
1944	1		F		12					1					Letegebriel Destaalem
1957	1	1			12					1					Letegebriel Destaalem
1972	1		1		12					1					Letegebriel Destaalem
1975	1	1			12				1						Letegebriel Destaalem
1976	1	1			12					1					Letegebriel Destaalem
1982	1		1		12					1					Letegebriel Destaalem
2001	1	1			12					1					Letegebriel Destaalem
2007	1		1		12			1			1		1	2002-05-12	Letegebriel Destaalem
2035	1		1		12					1					Maeregu Mehari
2036	1		1		12					1					Maeregu Mehari
2045	1		1		12				1						Maeregu Mehari
2049	1		1		12					1					Maeregu Mehari
2054	1	1			12				1						Maeregu Mehari
2059	1		1		12			1			1		1	2000-02-07	Maeregu Mehari
2101	1	1			12					1					Maeregu Mehari
2142	1		1		12			1			1				Maeregu Mehari
11	1	1			13					1					Maeregu Mehari
26	1		1		13					1					Maeregu Mehari
28	1		1		13					1					Maeregu Mehari
39	1		1		13					1					Maeregu Mehari
54	1		1		13			1			1		1	12/2/2000 E.C	Maeregu Mehari
69	1		1		13					1					Maeregu Mehari
70	1	1			13					1					Maeregu Mehari
71	1	1			13					1					Maeregu Mehari
72	1	1			13					1					Maeregu Mehari
77	1		1		13					1					Maeregu Mehari
82	1		1		13					1					Mash Girmay
83	1		1		13					1					Mash Girmay
93	1		1		13					1					Mash Girmay
110	1	1			13					1					Mash Girmay
168	1	1			13					1					Mash Girmay
178	1		1		13					1					Mash Girmay
181	1		1		13					1					Mash Girmay
206	1		1		13					1					Mash Girmay
207	1		1		13					1					Mash Girmay
216	1	1			13					1					Mash Girmay
217	1	1			13					1					Mash Girmay
229	1		1		13			1			1		1	1998-10-05	Mash Girmay
240	1		1		13					1					Mash Girmay
266	1		1		13					1					Mash Girmay
306	1	1			13					1					Mash Girmay
317	1		1		13					1					Mash Girmay
327	1	1			13			1					1	6 Years	Mash Girmay
334	1		1		13					1					Mash Girmay
346	1	1			13					1					Mash Girmay
423	1		1		13					1					Mash Girmay
454	1		1		13					1					Mash Girmay
464	1		1		13					1					Mash Girmay
486	1		1		13					1					Mash Girmay
505	1		1		13					1					Mash Girmay
530	1	1			13					1					Mash Girmay
538	1	1			13					1					Mash Girmay
541	1		1		13					1					Mash Girmay
542	1		1		13					1					Mash Girmay
608	1	1			13					1					Mash Girmay
623	1	1			13					1					Mash Girmay
630	1		1		13					1					Mash Girmay
659	1	1			13					1					Mash Girmay
663	1		1		13					1					Mash Girmay
669	1		1		13					1					Mash Girmay
670	1		1		13					1					Mebrat Nigussie
673	1	1			13					1					Mebrat Nigussie
690	1	1			13					1					Mebrat Nigussie
706	1		1		13					1					Mebrat Nigussie
709	1	1			13					1					Mebrat Nigussie
710	1	1			13					1					Mebrat Nigussie
722	1		1		13					1					Mebrat Nigussie
732	1		1		13					1					Mebrat Nigussie
779	1	1			13					1					Mebrat Nigussie
850	1		1		13					1					Mebrat Nigussie
851	1		1		13					1					Mebrat Nigussie
854	1	1			13			1			1		1	2001-11-02	Mebrat Nigussie
859	1	1			13					1					Mebrat Nigussie
879	1	1			13					1					Mebrat Nigussie
894	1	1			13					1					Mebrat Nigussie
907	1	1			13					1					Mebrat Nigussie
931	1	1			13					1					Mebrat Nigussie
937	1		1		13					1					Mebrat Nigussie
971	1		1		13					1					Mebrat Nigussie
996	1	1			13					1					Mebrat Nigussie
1005	1		1		13					1					Mebrat Nigussie
1019	1		1		13					1					Mebrat Tesfaye
1029	1		1		13					1					Mebrat Tesfaye
1036	1	1			13					1					Mebrat Tesfaye
1079	1	1			13					1					Mebrat Tesfaye
1099	1		1		13					1					Mebrat Tesfaye
1112	1		1		13					1					Mebrat Tesfaye
1130	1	1			13					1					Mebrat Tesfaye
1139	1	1			13					1					Mebrat Tesfaye
1154	1		1		13					1					Mebrat Tesfaye
1163	1		1		13					1					Mebrat Tesfaye
1174	1		1		13					1					Mebrat Tesfaye
1184	1	1			13					1					Mebrat Tesfaye
1206	1	1			13					1					Mebrat Tesfaye
1210	1		1		13					1					Mebrat Tesfaye
1237	1	1			13					1					Mebrat Tesfaye
1261	1	1			13					1					Mebrat Tesfaye
1267	1		1		13					1					Mebrat Tesfaye
1278	1	1			13					1					Mebrat Tesfaye
1280	1	1			13					1					Mebrat Tesfaye
1291	1	1			13					1					Mebrat Tesfaye
1292	1		1		13					1					Mebrat Tesfaye
1304	1	1			13					1					Mebrat Tesfaye
1330	1		1		13					1					Mebrat Tesfaye
1419	1	1			13					1					Mebrat Tesfaye
1434	1		1		13					1					Mebrat Tesfaye
1506	1		1		13					1					Mebrat Tesfaye
1543	1		1		13					1					Mebrat Tesfaye
1544	1		1		13					1					Mebrat Tesfaye
1608	1	1			13					1					Mebrat Tesfaye
1631	1		1		13					1					Mebrat Tesfaye
1645	1	1			13					1					Mebrat Tesfaye
1655	1	1			13					1					Meresu Hadush
1657	1	1			13					1					Meresu Hadush
1659	1	1			13					1					Meresu Hadush
1677	1	1			13					1					Meresu Hadush
1678	1		1		13					1					Meresu Hadush
1680	1		1		13					1					Meresu Hadush
1684	1	1			13			1			1		1	2002-05-06	Meresu Hadush
1730	1		1		13					1					Meresu Hadush
1740	1		1		13					1					Meresu Hadush
1751	1		1		13					1					Meresu Hadush
1774	1		1		13					1					Meresu Hadush
1812	1	1			13					1					Meresu Hadush
1820	1	1			13					1					Meresu Hadush
1824	1	1			13					1					Meresu Hadush
1837	1	1			13			1			1		1	2004-03-09	Meresu Hadush
1868	1	1			13					1					Meresu Hadush
1915	1		1		13					1					Meresu Hadush
1934	1	1			13					1					Meresu Hadush
1981	1	1			13					1					Meresu Hadush
2020	1	1			13					1					Meresu Hadush
2032	1	1			13					1					Meresu Hadush
2040	1	1			13					1					Meresu Hadush
2056	1		1		13				1						Meresu Hadush
2065	1		1		13					1					Meresu Hadush
2067	1		1		13					1					Meselu Birhane
2073	1		1		13					1					Meselu Birhane
2090	1	1			13					1					Meselu Birhane
2105	1		1		13					1					Meselu Birhane
2119	1		1		13					1					Meselu Birhane
2122	1	1			13					1					Meselu Birhane
2128	1		1		13			1			1				Meselu Birhane
2135	1		1		13					1					Meselu Birhane
2138	1		1		13					1					Meselu Birhane
2139	1		1		13			1					1	24/5/97	Meselu Birhane
2151	1	1			13					1					Meselu Birhane
2153	1	1			13					1					Meselu Birhane
2155	1	1			13					1					Mulu Atsebeha
7	1		1		14					1					Mulu Atsebeha
16	1	1			14					1					Mulu Atsebeha
55	1		1		14					1					Mulu Atsebeha
58	1		1		14					1					Mulu Atsebeha
64	1	1			14					1					Mulu Atsebeha
75	1	1			14					1					Mulu Atsebeha
86	1	1			14					1					Mulu Atsebeha
99	1	1			14					1					Mulu Atsebeha
108	1		1		14					1					Mulu Atsebeha
177	1		1		14					1					Mulu Atsebeha
182	1	1			14					1					Mulu Atsebeha
209	1		1		14					1					Mulu Atsebeha
211	1		1		14					1					Mulu Atsebeha
228	1	1			14					1					Mulu Atsebeha
231	1		1		14					1					Mulu Atsebeha
249	1		1		14			1			1		1	29/8/2002	Mulu Atsebeha
252	1	1			14					1					Mulu Atsebeha
254	1		1		14					1					Mulu Atsebeha
257	1	1			14					1					Mulu Atsebeha
264	1	1			14					1					Mulu Atsebeha
272	1	1			14					1					Mulu Atsebeha
283	1	1			14					1					Mulu Atsebeha
285	1	1			14					1					Mulu Atsebeha
312	1	1			14					1					Mulu Atsebeha
316	1		1		14					1					Mulu Atsebeha
342	1		1		14			1					1	5 Years	Mulu Atsebeha
354	1	1			14					1					Mulu Atsebeha
362	1	1			14					1					Mulu Atsebeha
366	1	1			14			1			1		1	26/07/2005	Mulu Atsebeha
369	1	1			14					1					Mulu Atsebeha
385	1	1			14					1					Mulu Atsebeha
388	1	1			14					1					Mulu Atsebeha
389	1	1			14					1					Mulu Atsebeha
398	1	1			14					1					Mulu Atsebeha
415	1		1		14					1					Mulu Atsebeha
433	1		1		14					1					Mulu Atsebeha
438	1	1			14					1					Mulu Atsebeha
441	1		1		14					1					Mulu Atsebeha
459	1		1		14					1					Mulu Atsebeha
466	1	1			14				1						Mulu Berhe
475	1		1		14					1					Mulu Berhe
477	1	1			14					1					Mulu Berhe
479	1		1		14					1					Mulu Berhe
490	1	1			14					1					Mulu Berhe
493	1	1			14					1					Mulu Berhe
498	1	1			14					1					Mulu Berhe
510	1		1		14					1					Mulu Berhe
521	1	1			14					1					Mulu Berhe
545	1		1		14					1					Mulu Berhe
560	1		1		14					1					Mulu Berhe
561	1	1			14					1					Mulu Berhe
564	1		1		14					1					Mulu Berhe
575	1	1			14					1					Mulu Berhe
582	1		1		14					1					Mulu Berhe
587	1	1			14					1					Mulu Berhe
593	1	1			14					1					Mulu Berhe
598	1	1			14					1					Mulu Berhe
600	1		1		14					1					Mulu Berhe
644	1				14					1					Mulu Berhe
649	1		1		14					1					Mulu Hindeya
658	1		1		14					1					Mulu Hindeya
667	1		1		14					1					Mulu Hindeya
671	1		1		14					1					Mulu Hindeya
680	1		1		14					1					Mulu Hindeya
687	1		1		14					1					Mulu Hindeya
692	1	1			14					1					Mulu Hindeya
694	1		1		14					1					Mulu Hindeya
698	1		1		14					1					Mulu Hindeya
702	1	1			14					1					Mulu Hindeya
720	1		1		14					1					Mulu Hindeya
721	1		1		14					1					Mulu Hindeya
760	1	1			14					1					Mulu Hindeya
794	1	1			14					1					Mulu Hindeya
795	1	1			14					1					Mulu Hindeya
797	1		1		14					1					Mulu Hindeya
823	1		1		14					1					Mulu Hindeya
835	1	1			14					1					Mulu Hindeya
860	1		1		14					1					Mulu Hindeya
861	1	1			14					1					Mulu Hindeya
869	1		1		14					1					Mulu Hindeya
874	1		1		14					1					Mulu Hindeya
900	1		1		14					1					Mulu Hindeya
933	1	1			14					1					Mulu Hindeya
936	1		1		14					1					Mulu Hindeya
951	1	1			14					1					Mulu Hindeya
972	1		1		14					1					Rigat G/Michael
1007	1	1			14			1			1		1	2001-06-06	Rigat G/Michael
1009	1	1			14					1					Rigat G/Michael
1012	1	1			14					1					Rigat G/Michael
1013	1	1			14					1					Rigat G/Michael
1016	1	1			14					1					Rigat G/Michael
1039	1	1			14					1					Rigat G/Michael
1041	1		1		14					1					Rigat G/Michael
1046	1	1			14					1					Rigat G/Michael
1069	1	1			14					1					Rigat G/Michael
1072	1		1		14					1					Rigat G/Michael
1078	1	1			14					1					Rigat G/Michael
1095	1		1		14					1					Rigat G/Michael
1098	1		1		14					1					Rigat G/Michael
1125	1	1			14					1					Rigat G/Michael
1136	1	1			14					1					Rigat G/Michael
1141	1	1			14					1					Rigat G/Michael
1143	1	1			14					1					Rigat G/Michael
1159	1	1			14					1					Rigat G/Michael
1173	1		1		14					1					Rigat G/Michael
1178	1	1			14					1					Rigat G/Michael
1181	1		1		14					1					Rigat G/Michael
1201	1	1			14					1					Rigat G/Michael
1223	1	1			14					1					Rigat G/Michael
1224	1		1		14					1					Rigat G/Michael
1230	1		1		14			1			1		1	17/8/2001	Rigbe Alem
1238	1	1			14					1					Rigbe Alem
1239	1	1			14					1					Rigbe Alem
1251	1		1		14					1					Rigbe Alem
1271	1		1		14					1					Rigbe Alem
1273	1		1		14					1					Rigbe Alem
1281	1		1		14					1					Rigbe Alem
1301	1		1		14					1					Selamawit Woldu
1311	1	1			14					1					Selamawit Woldu
1316	1	1			14					1					Selamawit Woldu
1319	1	1			14					1					Selamawit Woldu
1335	1		1		14					1					Selamawit Woldu
1341	1	1			14					1					Selamawit Woldu
1345	1		1		14					1					Selamawit Woldu
1373	1		1		14					1					Selamawit Woldu
1386	1	1			14					1					Selamawit Woldu
1390	1	1			14					1					Selamawit Woldu
1392	1	1			14					1					Selamawit Woldu
1393	1		1		14					1					Selamawit Woldu
1417	1	1			14					1					Selamawit Woldu
1436	1	1			14					1					Selamawit Woldu
1441	1		1		14					1					Selamawit Woldu
1443	1	1			14					1					Selamawit Woldu
1453	1	1			14					1					Selamawit Woldu
1505	1		1		14					1					Selamawit Woldu
1539	1		1		14					1					Selamawit Woldu
1569	1	1	1		14					1					Selamawit Woldu
1572	1		1		14					1					Selamawit Woldu
1589	1		1		14					1					Selamawit Woldu
1592	1	1			14					1					Selamawit Woldu
1596	1		1		14					1					Selamawit Woldu
1605	1	1			14					1					Selamawit Woldu
1618	1	1			14					1					Selamawit Woldu
1626	1		1		14					1					Selamawit Woldu
1641	1	1			14					1					Selamawit Woldu
1671	1		1		14					1					Selamawit Woldu
1675	1		1		14					1					Selamawit Woldu
1686	1	1			14					1					Selamawit Woldu
1689	1	1			14					1					Selamawit Woldu
1694	1	1			14					1					Selamawit Woldu
1703	1	1			14					1					Serkalem G/Egziabher
1708	1		1		14					1					Serkalem G/Egziabher
1711	1		1		14					1					Serkalem G/Egziabher
1725	1		1		14					1					Serkalem G/Egziabher
1733	1		1		14					1					Serkalem G/Egziabher
1761	1		1		14					1					Serkalem G/Egziabher
1762	1		1		14					1					Serkalem G/Egziabher
1777	1		1		14					1					Serkalem G/Egziabher
1825	1		1		14			1			1				Serkalem G/Egziabher
1826	1		1		14					1					Serkalem G/Egziabher
1828	1	1			14					1					Serkalem G/Egziabher
1847	1	1			14					1					Serkalem G/Egziabher
1849	1		1		14					1					Serkalem G/Egziabher
1855	1	1			14					1					Serkalem G/Egziabher
1880	1	1			14					1					Serkalem G/Egziabher
1890	1		1		14					1					Serkalem G/Egziabher
1904	1	1			14					1					Serkalem G/Egziabher
1911	1	1			14					1					Serkalem G/Egziabher
1924	1		1		14					1					Serkalem G/Egziabher
1926	1		1		14					1					Serkalem G/Egziabher
1942	1		1		14					1					Serkalem G/Egziabher
1963	1	1			14					1					Serkalem G/Egziabher
1968	1	1			14					1					Serkalem G/Egziabher
1973	1	1			14					1					Serkalem G/Egziabher
1980	1	1			14					1					Serkalem G/Egziabher
2024	1	1			14					1					Serkalem G/Egziabher
2025	1	1			14			1			1		1	2002-12-04	Serkalem G/Egziabher
2027	1		1		14					1					Serkalem G/Egziabher
2029	1	1			14					1					Serkalem G/Egziabher
2050	1		1		14					1					Serkalem G/Egziabher
2052	1	1			14					1					Shefena Kebede
2055	1	1			14				1						Shefena Kebede
2060	1		1		14					1					Shefena Kebede
2068	1	1			14					1					Shefena Kebede
2084	1	1			14					1					Shefena Kebede
2094	1	1			14					1					Shefena Kebede
2102	1		1		14					1					Shefena Kebede
2113	1	1			14					1					Shefena Kebede
2120	1		1		14					1					Shefena Kebede
14	1				15					1					Shefena Kebede
15	1		1		15					1					Shefena Kebede
19	1		1		15					1					Shefena Kebede
46	1	1			15					1					Shefena Kebede
52	1	1			15					1					Shefena Kebede
56	1		1		15					1					Shefena Kebede
60	1		1		15					1					Shefena Kebede
67	1		1		15					1					Shefena Kebede
68	1	1			15					1					Shefena Kebede
81	1		1		15					1					Shefena Kebede
97	1		1		15					1					Shefena Kebede
98	1	1			15					1					Shefena Kebede
113	1		1		15					1					Shefena Kebede
114	1	1			15			1			1		1	6	Shefena Kebede
122	1	1			15					1					Shefena Kebede
131	1		1		15					1					Shefena Kebede
157	1	1			15					1					Shefena Kebede
173	1	1			15					1					Shefena Kebede
176	1	1			15					1					Shefena Kebede
195	1	1			15					1					Shefena Kebede
201	1		1		15					1					Shefena Kebede
210	1	1			15					1					Shishig Feleke
250	1		1		15					1					Shishig Feleke
290	1		1		15					1					Shishig Feleke
307	1		1		15					1					Shishig Feleke
315	1		1		15					1					Shishig Feleke
344	1	1			15					1					Shishig Feleke
359	1	1			15					1					Shishig Feleke
365	1	1			15					1					Shishig Feleke
380	1		1		15					1					Shishig Feleke
409	1		1		15					1					Shishig Feleke
413	1	1			15					1					Shishig Feleke
426	1	1			15					1					Shishig Feleke
467	1	1			15			1					1	2005-03-01	Shishig Feleke
469	1	1			15					1					Shishig Feleke
471	1		1		15			1					1	2004-04-01	Shishig Feleke
485	1	1			15					1					Shishig Feleke
495	1	1			15					1					Shishig Feleke
509	1		1		15					1					Shishig Feleke
518	1		1		15					1					Shishig Feleke
565	1	1			15					1					Shishig Feleke
589	1	1			15				1						Shishig Feleke
595	1	1			15			1			1		1	2003-11-10	Shishig Feleke
629	1	1			15					1					Shishig Feleke
637	1	1			15					1					Shishig Feleke
652	1	1			15					1					Shishig Feleke
661	1	1			15					1					Shishig Feleke
668	1		1		15					1					Shishig Feleke
679	1		1		15					1					Shishig Feleke
683	1	1			15					1					Shishig Feleke
686	1		1		15					1					Shishig Feleke
707	1	1			15					1					Shishig Feleke
714	1	1			15					1					Shishig Feleke
717	1		1		15					1					Shishig Feleke
756	1	1			15					1					Shishig Feleke
757	1	1			15					1					Shishig Feleke
781	1		1		15					1					Shishig Feleke
784	1	1			15					1					Shishig Feleke
786	1	1			15			1			1		1	1999-05-02	Shishig Feleke
798	1		1		15					1					Shishig Feleke
807	1	1			15					1					Shishig Feleke
810	1	1			15					1					Shishig Feleke
814	1		1		15					1					Shishig Feleke
820	1	1			15					1					Shishig Feleke
849	1	1			15					1					Shishig Feleke
856	1		1		15					1					Shishig Feleke
858	1	1			15					1					Shishig Feleke
872	1		1		15					1					Shishig Feleke
873	1	1			15					1					Shishig Feleke
929	1		F		15				1						Shishig Feleke
940	1		1		15					1					Tadelu Demeke
961	1		1		15					1					Tadelu Demeke
965	1		1		15					1					Tadelu Demeke
969	1		1		15					1					Tadelu Demeke
970	1		1		15					1					Tadelu Demeke
989	1	1			15					1					Tadelu Demeke
1002	1		1		15					1					Tadelu Demeke
1018	1		1		15					1					Tadelu Demeke
1024	1	1			15			1			1				Tadelu Demeke
1031	1	1			15			1			1		1	3	Tadelu Demeke
1038	1	1			15					1					Tadelu Demeke
1042	1		1		15					1					Tadelu Demeke
1055	1		1		15					1					Tadelu Demeke
1071	1		1		15					1					Tadelu Demeke
1076	1	1			15					1					Tadelu Demeke
1092	1	1			15					1					Tadelu Demeke
1103	1		1		15					1					Tadelu Demeke
1115	1		1		15					1					Tadelu Demeke
1126	1	1			15					1					Tadelu Demeke
1142	1	1			15					1					Tadelu Demeke
1147	1	1			15					1					Tadelu Demeke
1152	1		1		15					1					Tadelu Demeke
1161	1		1		15					1					Tadelu Demeke
1185	1		1		15					1					Tadelu Demeke
1213	1		1		15					1					Tadelu Demeke
1217	1		1		15					1					Tadelu Demeke
1220	1	1			15					1					Tadelu Demeke
1225	1	1			15					1					Tadelu Demeke
1233	1	1			15					1					Tadelu Demeke
1253	1		1		15					1					Tadelu Demeke
1266	1	1			15					1					Tadelu Demeke
1270	1	1			15					1					Tadelu Demeke
1279	1	1			15					1					Tadelu Demeke
1286	1	1			15			1			1				Tadelu Demeke
1296	1	1			15					1					Tadelu Demeke
1313	1	1			15					1					Tadelu Demeke
1411	1		1		15				1						Tadelu Demeke
1425	1		1		15			1			1		1	2000-09-11	Tadelu Demeke
1430	1	1			15					1					Tadelu Demeke
1439	1		1		15					1					Tadelu Demeke
1467	1		1		15					1					Tadelu Demeke
1471	1	1			15					1					Tarik HailU
1476	1	1			15					1					Tarik HailU
1502	1		1		15					1					Tarik HailU
1517	1		1		15			1			1			2000	Tarik HailU
1526	1	1			15			1			1		1	5	Tarik HailU
1578	1	1			15					1					Tarik HailU
1588	1	1			15					1					Tarik HailU
1590	1		1		15					1					Tarik HailU
1606	1		1		15					1					Tarik HailU
1628	1	1			15					1					Tarik HailU
1654	1	1			15					1					Tarik HailU
1685	1		1		15					1					Tarik HailU
1693	1	1			15					1					Tarik HailU
1715	1		1		15					1					Tarik HailU
1718	1	1			15					1					Tarik HailU
1719	1		1		15					1					Tarik HailU
1759	1	1			15					1					Tarik HailU
1770	1	1			15					1					Tarik HailU
1796	1		1		15					1					Tarik HailU
1799	1	1			15					1					Tarik HailU
1806	1		1		15					1					Tarik HailU
1810	1	1			15					1					Terit Zewdu
1850	1		1		15					1					Terit Zewdu
1859	1		1		15					1					Terit Zewdu
1882	1	1			15					1					Terit Zewdu
1887	1	1			15			1			1		1	27/6/99	Terit Zewdu
1914	1		1		15					1					Terit Zewdu
1917	1		1		15					1					Terit Zewdu
1918	1		1		15					1					Terit Zewdu
1919	1		1		15					1					Terit Zewdu
1949	1	1			15					1					Terit Zewdu
1977	1	1			15					1					Terit Zewdu
1999	1	1			15					1					Terit Zewdu
2041	1		1		15					1					Terit Zewdu
2046	1	1			15				1						Timtu Araya
2048	1		1		15				1						Timtu Araya
2063	1		1		15					1					Timtu Araya
2070	1	1			15					1					Timtu Araya
2076	1		1		15					1					Timtu Araya
2091	1	1			15					1					Timtu Araya
2092	1		1		15					1					Timtu Araya
2096	1	1			15					1					Timtu Araya
1	1	1			16					1					Timtu Araya
34	1	1			16					1					Timtu Araya
35	1	1			16					1					Timtu Araya
115	1		1		16					1					Timtu Araya
125	1	1			16					1					Timtu Araya
134	1	1			16			1			1		1	3	Timtu Araya
139	1		1		16					1					Timtu Araya
151	1		1		16					1					Timtu Araya
154	1	1			16					1					Timtu Araya
155	1	1			16					1					Terit Zewdu
185	1	1			16					1					Tsega G/Medhin
199	1		1		16					1					Tsega G/Medhin
246	1	1			16					1					Tsega G/Medhin
259	1		1		16					1					Tsega G/Medhin
267	1	1			16					1					Tsega G/Medhin
291	1	1			16			1			1		1	25/5/2000	Tsega G/Medhin
331	1	1			16					1					Tsega G/Medhin
333	1		1		16					1					Tsega G/Medhin
340	1	1			16					1					Tsega G/Medhin
351	1		1		16					1					Tsega G/Medhin
376	1	1			16					1					Tsega G/Medhin
379	1	1			16					1					Tsega G/Medhin
387	1	1			16					1					Tsega G/Medhin
422	1		1		16					1					Tsega G/Medhin
427	1		1		16					1					Tsega G/Medhin
435	1	1			16					1					Tsega G/Medhin
436	1	1			16					1					Tsega G/Medhin
437	1		1		16					1					Tsega G/Medhin
445	1	1			16					1					Tsega G/Medhin
480	1	1			16					1					Tsega G/Medhin
487	1	1			16					1					Tsega G/Medhin
514	1	1			16					1					Tsega G/Medhin
526	1	1			16					1					Tsega G/Medhin
532	1		1		16					1					Tsega G/Medhin
556	1	1			16					1					Tsega G/Medhin
570	1		1		16					1					Tsega G/Medhin
602	1		1		16					1					Tsega G/Medhin
609	1	1			16					1					Tsega G/Medhin
615	1	1			16					1					Tsega G/Medhin
662	1		1		16					1					Tsega G/Medhin
674	1		1		16					1					Tsega G/Medhin
675	1		1		16					1					Tsega G/Medhin
684	1	1			16					1					Tsega G/Medhin
752	1		1		16					1					Tsega G/Medhin
808	1	1			16					1					Tsega G/Medhin
812	1	1			16					1					Workwuha Tesfay
822	1		1		16					1					Workwuha Tesfay
865	1		1		16					1					Workwuha Tesfay
876	1		1		16					1					Workwuha Tesfay
885	1	1			16					1					Workwuha Tesfay
911	1		1		16					1					Workwuha Tesfay
926	1		1		16					1					Workwuha Tesfay
944	1		1		16					1					Workwuha Tesfay
956	1		1		16					1					Workwuha Tesfay
968	1	1			16					1					Workwuha Tesfay
975	1		1		16					1					Workwuha Tesfay
1045	1	1			16					1					Workwuha Tesfay
1060	1	1			16					1					Workwuha Tesfay
1070	1	1			16					1					Workwuha Tesfay
1084	1		1		16					1					Workwuha Tesfay
1090	1	1			16					1					Workwuha Tesfay
1104	1	1			16					1					Workwuha Tesfay
1110	1		1		16					1					Workwuha Tesfay
1150	1	1			16					1					Workwuha Tesfay
1155	1		1		16					1					Workwuha Tesfay
1179	1	1			16					1					Workwuha Tesfay
1214	1		1		16					1					Workwuha Tesfay
1216	1		1		16					1					Workwuha Tesfay
1218	1		1		16					1					Workwuha Tesfay
1219	1	1			16					1					Workwuha Tesfay
1221	1	1			16					1					Workwuha Tesfay
1227	1	1			16					1					Workwuha Tesfay
1228	1		1		16					1					Workwuha Tesfay
1232	1	1			16					1					Workwuha Tesfay
1236	1	1			16					1					Workwuha Tesfay
1257	1		1		16					1					Workwuha Tesfay
1259	1		1		16					1					Workwuha Tesfay
1293	1	1			16				1						Workwuha Tesfay
1331	1		1		16					1					Workwuha Tesfay
1343	1	1			16					1					Workwuha Tesfay
1355	1	1			16					1					Workwuha Tesfay
1368	1	1			16					1					Workwuha Tesfay
1387	1	1			16					1					Workwuha Tesfay
1432	1	1			16					1					Workwuha Tesfay
1456	1	1			16					1					Workwuha Tesfay
1494	1		1		16					1					Workwuha Tesfay
1497	1		1		16					1					Workwuha Tesfay
1498	1		1		16					1					Workwuha Tesfay
1501	1	1			16					1					Workwuha Tesfay
1536	1	1			16					1					Workwuha Tesfay
1549	1		1		16					1					Workwuha Tesfay
1591	1	1			16					1					Workwuha Tesfay
1600	1	1			16					1					Workwuha Tesfay
1630	1	1			16					1					Workwuha Tesfay
1644	1	1			16					1					Workwuha Tesfay
1670	1	1			16					1					Workwuha Tesfay
1692	1	1			16					1					Workwuha Tesfay
1695	1	1			16					1					Workwuha Tesfay
1699	1	1			16					1					Workwuha Tesfay
1705	1		1		16					1					Workwuha Tesfay
1710	1		1		16					1					Workwuha Tesfay
1722	1	1			16					1					Workwuha Tesfay
1727	1	1			16					1					Workwuha Tesfay
1746	1		1		16					1					Workwuha Tesfay
1748	1	1			16					1					Workwuha Tesfay
1755	1	1			16					1					Workwuha Tesfay
1758	1		1		16					1					Workwuha Tesfay
1775	1	1			16					1					Workwuha Tesfay
1780	1		1		16					1					Workwuha Tesfay
1782	1	1			16					1					Workwuha Tesfay
1833	1		1		16					1					Workwuha Tesfay
1836	1	1			16					1					Workwuha Tesfay
1875	1	1			16					1					Workwuha Tesfay
1881	1	1			16					1					Workwuha Tesfay
1884	1	1			16					1					Yewagnesh Chanie
1922	1	1			16					1					Yewagnesh Chanie
1931	1	1			16					1					Yewagnesh Chanie
1948	1		1		16					1					Yewagnesh Chanie
1961	1		1		16					1					Yewagnesh Chanie
1967	1	1			16				1						Yewagnesh Chanie
1979	1		1		16					1					Yewagnesh Chanie
2061	1		1		16					1					Yewagnesh Chanie
2062	1		1		16					1					Yewagnesh Chanie
2069	1	1			16					1					Yewagnesh Chanie
2080	1		1		16					1					Yewagnesh Chanie
2123	1	1			16					1					Yewagnesh Chanie
2124	1	1			16					1					Yewagnesh Chanie
2143	1	1			16					1					Yewagnesh Chanie
12	1		1		17					1					Yewagnesh Chanie
48	1		1		17					1					Yewagnesh Chanie
50	1		1		17					1					Yewagnesh Chanie
57	1	1			17					1					Yewagnesh Chanie
59	1	1			17					1					Yewagnesh Chanie
61	1	1			17					1					Yewagnesh Chanie
87	1		1		17					1					Yewagnesh Chanie
92	1	1			17					1					Yewagnesh Chanie
112	1		1		17					1					Yewagnesh Chanie
198	1		1		17					1					Yewagnesh Chanie
247	1	1			17					1					Yewagnesh Chanie
265	1	1			17					1					Yewagnesh Chanie
271	1	1			17					1					Yewagnesh Chanie
273	1	1			17					1					Yewagnesh Chanie
279	1		1		17					1					Yewagnesh Chanie
282	1		1		17					1					Yewagnesh Chanie
311	1	1			17					1					Yewagnesh Chanie
339	1	1			17					1					Yordanos Tesfay
352	1	1			17					1					Yordanos Tesfay
355	1	1			17					1					Yordanos Tesfay
356	1	1			17					1					Yordanos Tesfay
361	1	1			17					1					Yordanos Tesfay
368	1		1		17					1					Yordanos Tesfay
402	1	1			17					1					Yordanos Tesfay
404	1	1			17					1					Yordanos Tesfay
410	1		1		17					1					Yordanos Tesfay
424	1	1			17					1					Yordanos Tesfay
439	1		1		17					1					Yordanos Tesfay
442	1	1			17					1					Yordanos Tesfay
450	1		1		17					1					Yordanos Tesfay
472	1	1			17					1					Yordanos Tesfay
473	1		1		17					1					Yordanos Tesfay
488	1	1			17					1					Yordanos Tesfay
492	1	1			17					1					Yordanos Tesfay
513	1	1			17					1					Yordanos Tesfay
520	1		1		17					1					Yordanos Tesfay
557	1		1		17					1					Yordanos Tesfay
590	1	1			17					1					Yordanos Tesfay
592	1	1			17					1					Yordanos Tesfay
607	1		1		17					1					Yordanos Tesfay
621	1	1			17					1					Yordanos Tesfay
633	1		1		17					1					Yordanos Tesfay
640	1		1		17					1					Yordanos Tesfay
651	1	1			17					1					Yordanos Tesfay
660	1	1			17					1					Yordanos Tesfay
666	1	1			17					1					Yordanos Tesfay
704	1		1		17					1					Yordanos Tesfay
715	1	1			17					1					Yordanos Tesfay
716	1	1			17					1					Yordanos Tesfay
725	1		1		17					1					Yordanos Tesfay
727	1	1			17					1					Yordanos Tesfay
729	1	1			17					1					Yordanos Tesfay
731	1	1			17					1					Yordanos Tesfay
742	1		1		17					1					Yordanos Tesfay
758	1	1			17					1					Yordanos Tesfay
788	1		1		17					1					Yordanos Tesfay
799	1	1			17					1					Yordanos Tesfay
801	1	1			17					1					Yordanos Tesfay
809	1		1		17					1					Yordanos Tesfay
817	1		1		17					1					Zafu Redae
824	1		1		17					1					Zafu Redae
[truncated: 166 more rows]
